# Supplementary material for: Dissecting Genetic Network of Fruit Branch Traits in Upland Cotton by Association Mapping Using SSR Markers
Source: PLoS One. 2017 Jan 25;12(1):e0162815. doi: 10.1371/journal.pone.0162815 (PMC5266336; doi:10.1371/journal.pone.0162815)
Supplement: S1 Data — (GEN) [file pone.0162815.s001.Gen]

#Mk	1	1-12	1-31	1-33	1-34	2-1	2	2-12	2-18	2-19	2-25	2-27	2-28	2-31	2-32	2-33	2-34	2-38	2-39	3-1	3	3-12	3-15	3-21	3-29	3-31	3-32	3-33	3-34	3-38	3-39	4	4-32	4-34	4-35	4-36	5-3	5	5-12	5-15	5-31	5-32	5-33	5-34	5-35	5-36	6-3	6	6-5
BNL193-1	2	2	1	1	2	1	0	1	1	1	0	1	1	0	0	0	1	1	0	1	0	1	1	0	0	0	0	0	1	1	0	0	0	1	1	0	.	.	.	.	.	.	.	.	.	.	1	2	.
BNL193-2	2	2	2	1	1	1	0	1	1	1	1	0	0	1	1	0	0	1	1	2	2	2	2	2	2	2	2	1	1	2	2	0	1	0	0	0	1	0	1	1	1	1	0	0	0	0	1	0	0
BNL193-3	0	1	1	0	0	0	0	1	1	1	0	0	0	1	0	0	0	0	0	1	2	2	1	1	1	2	1	1	1	1	1	2	1	1	1	1	1	0	1	0	1	0	0	0	0	0	1	0	0
BNL226-1	2	1	1	2	2	2	2	1	1	1	2	2	2	1	2	2	2	2	2	1	0	0	1	1	1	0	1	1	1	1	1	0	1	1	1	1	1	2	1	2	1	2	2	2	2	2	1	2	2
BNL827-1	0	1	1	1	0	0	0	1	1	1	0	1	1	1	0	1	0	1	1	1	2	2	1	1	2	2	1	2	1	2	2	2	1	1	1	1	2	2	2	1	2	1	2	1	1	1	2	2	2
BNL1231-1	0	1	1	1	1	1	2	2	2	1	2	2	2	2	1	2	2	1	1	0	0	1	1	1	0	1	0	1	1	0	0	2	1	2	2	2	0	0	1	1	1	0	1	1	1	1	1	2	1
BNL1231-2	2	2	2	2	1	1	0	1	0	1	0	0	1	1	1	1	0	1	1	2	2	2	1	1	2	2	2	2	1	2	2	0	1	0	0	0	2	2	2	1	2	2	2	1	1	1	1	0	1
BNL1317-1	2	1	1	1	2	2	2	1	1	1	2	1	1	1	1	1	2	1	1	1	0	0	0	1	1	0	0	0	1	0	0	2	1	2	2	1	0	0	0	0	0	0	0	1	1	0	0	0	0
BNL1317-2	0	1	0	0	0	0	0	1	1	0	0	1	1	0	0	0	0	1	1	0	0	1	0	0	0	0	0	0	0	1	1	0	0	0	0	0	0	0	1	0	0	0	0	0	0	0	0	0	0
BNL1317-3	2	2	2	2	2	2	2	2	2	2	2	2	2	2	2	2	2	2	2	2	2	2	2	2	2	2	2	2	2	2	2	2	2	2	2	2	2	2	2	2	2	2	2	2	2	2	2	2	2
BNL1472-1	2	2	2	2	1	1	0	1	1	1	0	1	1	1	1	1	0	1	1	2	2	2	2	1	1	2	2	2	1	2	2	2	2	1	1	2	2	2	2	2	2	2	2	1	1	2	2	2	2
BNL1495-1	0	0	0	0	1	1	2	1	1	1	2	1	1	1	1	1	2	1	1	0	0	0	0	1	1	0	0	0	1	0	0	0	0	1	1	0	0	0	0	0	0	0	0	1	1	0	0	0	0
BNL1495-2	0	1	0	0	0	0	0	1	1	0	1	1	0	0	0	0	0	0	0	0	0	1	0	0	0	0	0	0	0	0	0	0	0	0	0	0	.	.	.	.	.	.	.	.	.	.	0	0	.
BNL1495-3	2	2	2	2	2	2	2	2	2	2	2	2	2	2	2	2	2	2	2	2	2	2	2	2	2	2	2	2	2	2	2	2	2	2	2	2	.	.	.	.	.	.	.	.	.	.	2	2	.
BNL1495-4	2	1	2	2	2	2	2	1	2	1	2	2	2	2	2	2	2	2	2	2	2	1	2	2	2	2	2	2	2	2	2	2	2	2	2	2	2	2	1	2	2	2	2	2	2	2	2	2	2
BNL1495-5	0	1	0	0	0	0	0	1	0	1	1	1	0	0	0	0	0	0	0	0	0	1	0	0	0	0	0	0	0	0	0	0	0	0	0	1	1	2	2	1	1	1	1	1	1	2	1	2	2
BNL1495-6	2	1	2	2	2	2	2	1	2	2	2	2	2	2	2	2	2	2	2	2	2	1	2	2	2	2	2	2	2	2	2	2	2	2	2	2	2	2	1	2	2	2	2	2	2	2	2	2	2
BNL1604-1	2	2	1	1	1	2	2	2	2	1	2	2	1	1	2	1	1	2	2	1	0	1	1	0	1	0	1	0	0	1	1	0	1	0	0	0	0	0	1	1	0	1	0	0	0	0	0	0	0
BNL1604-2	0	0	1	0	0	0	0	0	0	1	0	0	1	1	0	0	0	0	0	0	0	0	0	1	0	1	0	0	0	0	0	0	0	0	0	0	0	0	0	0	1	0	0	0	0	0	0	0	0
BNL1604-3	0	1	1	1	0	1	2	2	1	1	1	1	2	2	2	2	1	2	2	.	.	.	.	.	.	.	.	.	.	.	.	0	1	0	1	1	.	.	.	.	.	.	.	.	.	.	.	2	.
BNL1604-4	2	1	1	2	2	1	0	0	1	1	1	1	1	0	1	1	1	0	0	.	.	.	.	.	.	.	.	.	.	.	.	2	2	2	1	1	.	.	.	.	.	.	.	.	.	.	.	0	.
BNL1604-5	0	0	0	1	0	0	0	0	0	0	0	0	1	0	0	1	0	0	0	0	0	0	1	0	0	0	0	1	0	0	0	0	0	0	0	0	.	.	.	.	.	.	.	.	.	.	0	0	.
BNL1604-6	2	2	2	2	2	2	2	2	2	2	2	2	2	2	2	2	2	2	2	2	2	2	2	2	2	2	2	2	2	2	2	2	2	2	2	2	.	.	.	.	.	.	.	.	.	.	1	0	.
BNL1705-1	2	2	1	1	2	1	0	1	1	0	0	1	0	0	0	0	1	0	0	1	0	1	1	0	0	0	0	0	1	0	0	0	0	1	0	1	0	0	1	1	0	0	0	1	0	1	0	0	0
BNL1705-2	2	1	1	1	1	1	0	0	1	1	0	0	0	0	1	0	0	0	0	1	0	0	1	0	0	0	1	0	0	0	0	0	1	0	1	0	0	0	0	1	0	1	0	0	1	0	0	0	0
BNL1705-3	2	2	1	1	2	1	0	1	0	1	1	1	1	0	1	0	1	1	1	2	2	2	2	2	2	1	2	1	2	2	2	0	1	1	1	0	2	2	2	2	1	2	1	2	2	1	2	2	2
BNL2441-1	0	1	1	0	0	0	0	1	1	1	0	0	1	1	1	0	0	0	0	1	2	2	2	1	1	2	2	1	1	1	1	0	1	0	1	1	1	0	1	1	1	1	0	0	1	1	1	0	0
BNL2441-2	2	2	1	1	1	1	0	1	1	0	1	0	0	0	1	0	0	0	0	1	0	1	0	1	0	0	1	0	0	0	0	0	1	0	0	0	0	0	1	0	0	1	0	0	0	0	0	0	0
BNL2441-3	2	2	2	2	2	2	2	2	2	1	2	2	2	2	2	2	2	2	2	1	0	1	1	1	0	1	1	1	1	1	1	2	2	2	2	2	1	2	2	2	2	2	2	2	2	2	1	2	2
BNL2449-1	2	2	1	2	1	1	0	1	1	1	0	1	1	0	0	1	0	1	0	1	0	1	1	1	1	0	0	1	0	1	0	0	0	0	0	0	0	0	1	1	0	0	1	0	0	0	0	0	0
BNL2449-2	0	0	1	0	1	1	2	1	1	1	2	1	1	2	2	1	2	1	2	1	2	1	1	2	2	2	2	1	2	1	2	2	2	2	2	2	2	2	1	1	2	2	1	2	2	2	2	2	2
BNL2449-3	0	0	0	0	0	0	0	0	1	1	0	0	1	0	0	0	0	1	1	1	2	1	2	2	2	1	1	1	1	2	2	0	0	0	0	0	1	0	0	1	0	0	0	0	0	0	2	2	1
BNL2449-4	0	0	1	1	1	0	0	0	0	0	0	1	0	1	0	1	1	1	0	1	2	1	1	1	2	2	1	2	2	2	1	2	1	2	1	1	1	0	0	0	1	0	1	1	0	0	2	2	1
BNL2485-1	2	2	2	2	2	2	2	2	2	2	2	2	2	2	2	2	2	2	2	2	2	2	2	2	1	2	2	2	2	2	2	2	2	2	2	2	2	2	2	2	2	2	2	2	2	2	2	2	2
BNL2485-2	0	0	0	0	0	0	0	0	0	0	0	0	0	0	0	0	0	0	0	0	0	0	0	0	0	0	0	0	0	0	0	0	0	0	0	0	0	0	0	0	0	0	0	0	0	0	0	0	0
BNL2557-1	0	0	0	0	0	0	0	0	0	0	0	0	0	0	0	0	0	0	0	0	0	0	0	0	0	0	0	0	0	0	0	0	0	0	0	0	0	0	0	0	0	0	0	0	0	0	0	0	0
BNL2557-2	2	2	2	2	2	2	2	2	2	2	2	2	2	2	2	2	2	2	2	2	2	2	2	2	1	2	2	2	2	2	2	2	2	2	2	2	2	2	2	2	2	2	2	2	2	2	2	2	2
BNL2557-3	0	0	0	0	0	0	0	0	0	0	0	0	0	0	0	0	0	0	0	0	0	0	0	0	0	0	0	0	0	0	0	0	0	0	0	0	0	0	0	0	0	0	0	0	0	0	0	0	0
BNL2634-1	0	0	0	0	0	0	0	0	0	0	0	0	0	0	0	0	0	0	0	0	0	0	0	0	0	0	0	0	0	0	0	0	0	0	0	0	0	0	0	0	0	0	0	0	0	0	0	0	0
BNL2634-2	0	0	0	0	0	0	0	0	0	0	0	0	0	0	0	0	0	0	0	0	0	0	0	0	1	0	0	0	0	0	0	0	0	0	0	0	0	0	0	0	0	0	0	0	0	0	0	0	0
BNL2646-1	0	0	0	0	0	0	0	0	0	0	0	0	0	0	0	0	0	0	0	0	0	0	0	0	0	0	0	0	0	0	0	0	0	0	0	0	0	0	0	0	0	0	0	0	0	0	0	0	0
BNL2646-2	0	0	0	0	0	0	0	0	1	1	0	1	1	0	1	0	0	1	0	1	2	1	2	1	1	1	2	1	1	2	1	0	1	0	0	1	2	2	1	2	1	2	1	1	1	2	1	0	1
BNL2646-3	2	1	2	2	2	2	2	1	2	2	2	2	2	2	2	2	2	2	2	2	2	1	2	2	2	2	2	2	2	2	2	0	1	1	0	1	2	2	1	2	2	2	2	2	1	2	2	2	2
BNL2749-1	0	0	1	0	0	1	2	1	1	1	1	1	1	2	1	1	1	1	1	0	0	0	0	0	1	1	0	0	0	0	0	0	0	0	0	0	0	0	0	0	1	0	0	0	0	0	0	0	0
BNL2749-2	0	1	0	0	0	0	0	1	0	0	0	0	1	0	0	0	0	0	0	0	0	1	0	0	1	0	0	0	0	0	0	0	0	0	0	0	0	0	1	0	0	0	0	0	0	0	0	0	0
BNL2827-1	2	2	2	2	2	2	2	2	2	2	2	2	1	2	2	2	2	2	2	2	2	2	2	2	2	2	2	2	2	2	2	2	2	2	2	2	2	2	2	2	2	2	2	2	2	2	2	2	2
BNL2827-2	0	1	0	0	0	0	0	1	1	0	0	0	0	0	0	0	0	0	0	0	0	1	0	0	0	0	0	0	0	0	0	0	0	0	0	0	0	0	1	0	0	0	0	0	0	0	0	0	0
BNL2827-3	2	1	1	1	2	2	2	1	1	1	2	2	1	1	2	1	2	2	2	1	0	0	1	1	1	0	1	0	1	1	1	0	1	1	0	1	0	0	0	1	0	1	0	1	0	1	0	0	0
BNL3085-1	0	0	0	0	0	0	0	0	0	0	0	0	1	0	0	0	0	0	0	0	0	0	1	0	0	0	0	0	0	0	0	0	0	0	0	0	.	.	.	.	.	.	.	.	.	.	0	0	.
BNL3171-1	2	2	2	2	2	2	2	2	2	2	2	2	1	2	2	2	2	2	2	2	2	2	1	2	2	2	2	2	2	2	2	2	2	2	2	2	.	.	.	.	.	.	.	.	.	.	2	2	.
BNL3295-1	0	1	0	0	0	0	0	1	1	0	1	1	1	0	0	0	0	1	1	0	0	1	.	1	1	0	0	0	0	1	1	0	0	0	0	0	0	0	1	.	0	0	0	0	0	0	0	0	0
BNL3319-1	2	2	2	2	2	2	2	2	2	2	2	2	2	2	2	2	2	2	2	2	2	2	.	2	2	2	2	2	2	2	2	2	2	2	2	2	2	2	2	.	2	2	2	2	2	2	2	2	2
BNL3319-2	0	0	0	0	0	0	0	0	0	0	0	0	0	0	0	0	0	0	0	0	0	0	0	0	0	0	0	0	0	0	0	0	0	0	0	1	0	0	0	0	0	0	0	0	0	1	0	0	0
BNL3319-3	2	1	2	2	2	1	0	0	0	0	0	0	0	1	1	1	1	0	0	1	0	0	1	0	0	1	1	1	1	0	0	0	1	1	0	0	0	0	0	1	1	1	1	1	0	0	0	0	0
BNL3319-4	0	0	0	0	0	1	2	1	2	2	2	2	1	1	1	1	1	2	2	1	2	1	1	2	2	1	1	1	1	2	2	2	1	1	2	2	1	0	0	0	0	0	0	0	1	1	2	2	1
BNL3319-5	0	1	0	0	0	0	0	1	0	0	0	0	1	0	0	0	0	0	0	0	0	1	0	0	0	0	0	0	0	0	0	0	0	0	0	0	1	2	2	1	1	1	1	1	1	1	0	0	1
BNL3348-1	2	2	2	2	2	2	2	2	2	2	2	2	2	2	2	2	2	2	2	2	2	2	.	2	2	2	2	2	2	2	2	0	1	1	1	0	.	.	.	.	.	.	.	.	.	.	2	2	.
BNL3348-2	0	0	0	1	0	0	0	0	0	0	0	0	0	0	0	1	0	0	0	0	0	0	.	0	0	0	0	1	0	0	0	2	1	1	1	2	.	.	.	.	.	.	.	.	.	.	0	0	.
BNL3414-1	0	1	0	0	0	0	0	1	1	1	0	1	1	0	1	0	0	1	0	1	2	2	2	1	1	1	2	1	1	2	1	2	2	1	2	2	2	2	2	2	1	2	1	1	2	2	1	0	1
BNL3414-2	0	0	0	0	1	0	0	0	0	0	0	1	0	0	0	0	1	1	1	0	0	0	0	0	0	0	0	0	1	1	1	.	.	.	.	.	.	.	.	.	.	.	.	.	.	.	0	0	.
BNL3567-1	0	0	0	0	0	0	0	0	0	0	0	0	0	0	1	0	0	0	0	0	0	0	0	0	0	0	1	0	0	0	0	.	.	.	.	.	.	.	.	.	.	.	.	.	.	.	0	0	.
BNL3567-2	0	0	0	0	0	0	0	0	1	1	0	0	1	0	1	0	0	0	1	1	2	1	2	1	1	1	2	1	1	1	2	.	.	.	.	.	.	.	.	.	.	.	.	.	.	.	2	2	.
BNL3569-1	2	2	2	2	2	2	2	2	1	1	2	2	1	2	2	2	2	2	2	1	0	1	0	1	1	1	1	1	1	1	1	.	.	.	.	.	.	.	.	.	.	.	.	.	.	.	0	0	.
BNL3569-2	2	2	1	1	2	2	2	2	2	2	1	2	2	1	2	1	2	2	2	.	.	.	.	.	.	.	.	.	.	.	.	2	2	2	2	1	.	2	2	1	1	2	1	2	2	1	.	2	2
BNL3569-3	2	2	1	1	1	2	2	2	2	2	2	2	1	1	1	1	1	2	1	2	2	2	2	2	2	1	1	1	1	2	1	2	1	1	2	2	2	2	2	2	1	1	1	1	2	2	2	2	2
BNL3569-4	0	0	1	1	1	0	0	0	0	0	0	0	1	1	1	1	1	0	1	0	0	0	1	0	0	1	1	1	1	0	1	0	1	1	0	0	0	0	0	1	1	1	1	1	0	0	0	0	0
BNL3569-5	2	2	2	2	2	2	2	2	1	1	2	2	1	2	2	2	2	2	2	1	0	1	1	1	1	1	1	1	1	1	1	2	2	2	2	1	0	0	1	1	1	1	1	1	1	0	1	2	1
BNL3569-6	2	2	1	2	1	1	0	1	1	1	0	0	1	0	1	1	0	0	1	2	2	2	2	1	1	1	2	2	1	1	2	2	2	1	2	1	2	2	2	2	1	2	2	1	2	1	1	0	1
BNL3569-7	0	0	1	1	1	1	2	1	2	1	2	2	1	2	1	2	2	2	1	0	0	0	0	1	1	1	0	1	1	1	0	2	1	2	2	2	0	0	0	0	1	0	1	1	1	1	1	2	1
BNL3569-8	2	2	2	2	1	1	0	1	1	1	0	0	1	1	1	1	0	0	1	2	2	2	2	1	1	2	2	2	1	1	2	.	.	.	.	.	2	2	2	2	2	2	2	1	2	1	1	0	1
BNL3569-9	0	0	0	0	1	1	2	1	1	1	2	2	1	1	1	1	2	2	1	0	0	0	0	1	1	0	0	0	1	1	0	.	.	.	.	.	0	0	0	0	0	0	0	1	1	1	1	2	1
BNL3569-10	2	2	2	2	2	2	2	2	2	1	2	2	2	2	2	2	2	2	2	2	2	2	2	2	2	2	2	2	2	2	2	0	1	1	1	1	2	2	2	2	2	2	2	2	2	2	2	2	2
BNL3569-11	2	2	2	2	2	2	2	2	2	2	2	2	2	2	2	2	2	2	2	2	2	2	2	2	2	2	2	2	2	2	2	2	2	2	2	2	2	2	2	2	2	2	2	2	2	2	2	2	2
BNL3592-1	2	2	2	2	1	1	0	1	1	1	0	1	0	1	0	1	0	1	1	2	2	2	2	1	1	2	1	2	1	2	2	2	1	1	1	1	.	.	.	.	.	.	.	.	.	.	1	0	.
BNL3655-1	2	2	1	2	1	1	0	1	1	1	0	0	0	0	0	1	0	0	0	1	0	1	1	1	1	0	0	1	0	0	0	2	1	1	1	1	.	.	.	.	.	.	.	.	.	.	.	.	.
BNL3655-2	2	2	2	2	2	2	2	2	2	2	2	1	2	2	2	2	2	1	1	2	2	2	2	2	2	2	2	2	2	1	1	2	2	2	2	2	2	2	2	2	2	2	2	2	2	2	2	2	2
BNL3655-3	0	0	0	0	0	1	2	1	1	1	1	2	1	1	1	1	1	2	2	0	0	0	0	0	0	0	0	0	0	1	1	0	0	0	0	0	0	0	0	0	0	0	0	0	0	0	0	0	0
BNL3655-4	0	1	0	0	0	0	0	1	1	1	0	0	0	0	0	0	0	0	0	1	2	2	1	1	1	1	1	1	1	1	1	2	1	1	2	1	1	0	1	0	0	0	0	0	1	0	2	2	1
BNL3806-1	2	1	2	2	2	2	2	1	1	1	2	2	2	2	2	2	2	2	2	1	0	0	1	1	1	1	1	1	1	1	1	0	1	1	0	1	1	2	1	2	2	2	2	2	1	2	0	0	1
BNL3806-2	2	1	1	1	1	1	0	0	1	1	1	0	1	0	0	0	0	0	1	1	0	0	0	0	1	0	0	0	0	0	1	0	0	0	1	0	0	0	0	0	0	0	0	0	1	0	0	0	0
BNL3806-3	2	2	2	2	2	2	2	2	2	2	1	1	1	2	2	2	2	1	2	2	2	2	1	2	2	2	2	2	2	1	2	2	2	2	2	2	2	2	2	1	2	2	2	2	2	2	2	2	2
BNL3806-4	2	1	2	2	2	2	2	1	2	2	2	2	2	2	2	2	2	2	2	2	2	1	2	2	2	2	2	2	2	2	2	0	1	1	1	1	1	0	0	1	1	1	1	1	1	1	2	2	1
BNL3823-1	0	1	0	0	0	0	0	1	0	0	0	0	0	0	1	0	0	0	0	1	2	2	1	1	1	1	2	1	1	1	1	2	2	1	2	1	2	2	2	1	1	2	1	1	2	1	1	0	1
BNL3823-2	0	0	0	0	0	0	0	0	0	0	0	0	0	0	0	0	0	0	1	0	0	0	0	0	0	0	0	0	0	0	1	0	0	0	0	0	0	0	0	0	0	0	0	0	0	0	0	0	0
BNL4023-1	2	2	2	2	2	2	2	2	2	2	2	1	2	2	2	2	2	2	2	2	2	2	2	2	2	2	2	2	2	2	2	0	1	1	0	0	1	0	1	1	1	1	1	1	0	0	1	0	0
BNL4023-2	0	1	1	0	0	0	0	1	1	1	0	0	1	1	1	0	0	0	0	1	2	2	2	1	2	2	2	1	1	1	1	0	1	0	1	1	1	0	1	1	1	1	0	0	1	1	1	0	0
BNL4082-1	2	1	2	2	2	2	2	1	1	1	2	2	1	2	1	2	2	2	2	1	0	0	0	1	0	1	0	1	1	1	1	2	1	2	1	1	1	2	1	1	2	1	2	2	1	1	1	2	2
BNL4082-2	2	.	1	2	2	2	2	.	.	2	1	.	2	1	.	2	2	.	2	2	2	.	.	2	2	1	.	2	2	.	2	2	.	2	2	2	2	2	.	.	1	.	2	2	2	2	1	0	1
BNL4082-3	0	0	0	0	0	0	0	0	.	0	0	1	1	0	0	0	0	1	1	0	0	0	1	0	1	0	0	0	0	1	1	0	0	0	0	0	.	.	.	.	.	.	.	.	.	.	.	.	.
C20011B-1	2	1	2	2	2	2	2	1	2	1	2	1	1	2	1	2	2	1	1	2	2	1	2	1	2	2	1	2	2	1	1	2	1	2	2	2	.	.	.	.	.	.	.	.	.	.	.	.	.
C20011B-2	0	1	0	1	0	0	0	1	0	1	0	1	1	0	1	1	0	1	1	0	0	1	0	1	0	0	1	1	0	1	1	0	1	0	1	0	.	.	.	.	.	.	.	.	.	.	.	.	.
C20011B-3	2	2	2	2	2	2	2	2	2	2	2	2	2	2	2	2	2	2	2	2	2	2	2	2	2	2	2	2	2	2	2	2	2	2	1	2	2	2	2	2	2	2	2	2	1	2	2	2	2
C20011B-4	0	0	1	1	0	0	0	0	0	0	0	0	0	1	0	1	0	0	0	0	0	0	0	0	0	1	0	1	0	0	0	0	0	0	0	0	0	0	0	0	1	0	1	0	0	0	0	0	0
C20011B-5	0	0	0	0	0	0	0	0	0	0	0	0	0	0	0	0	0	0	0	1	2	1	1	1	1	1	1	1	1	1	1	.	.	.	.	.	.	.	.	.	.	.	.	.	.	.	1	0	.
C20132-1	0	0	0	1	0	1	2	1	1	1	1	1	1	1	1	2	1	1	1	0	0	0	0	0	0	0	0	1	0	0	0	.	.	.	.	.	.	.	.	.	.	.	.	.	.	.	0	0	.
CER28-1	2	1	2	1	2	1	0	0	1	1	0	1	1	1	1	0	1	1	1	1	0	0	0	0	1	1	1	0	1	1	1	.	.	.	.	.	.	.	.	.	.	.	.	.	.	.	0	0	.
CER28-2	0	1	0	1	0	1	2	2	1	1	2	1	1	1	1	2	1	1	1	0	0	1	1	1	0	0	0	1	0	0	0	.	.	.	.	.	.	.	.	.	.	.	.	.	.	.	1	2	.
CER28-3	2	2	1	1	1	1	0	1	1	1	1	0	1	0	0	0	0	0	1	1	0	1	1	1	0	0	0	0	0	0	1	.	.	.	.	.	.	.	.	.	.	.	.	.	.	.	1	2	.
CER28-4	0	0	0	0	0	0	0	0	0	0	0	0	0	0	0	0	0	0	0	0	0	0	0	0	0	0	0	0	0	0	0	0	0	0	1	0	.	.	.	.	.	.	.	.	.	.	1	2	.
CER28-5	0	0	0	0	0	0	0	0	0	0	0	0	0	0	0	0	0	0	0	0	0	0	0	0	0	0	0	0	0	0	0	0	0	0	0	0	0	0	0	0	0	0	0	0	0	0	0	0	0
CER28-6	2	2	1	1	1	1	0	1	1	0	0	0	0	0	0	0	0	0	0	1	0	1	0	0	0	0	0	0	0	0	0	0	0	0	1	0	0	0	1	0	0	0	0	0	1	0	0	0	0
CER0060-1	0	1	0	0	0	0	0	1	1	0	1	0	0	0	0	0	0	0	0	0	0	1	1	1	1	0	0	0	0	0	0	0	0	0	0	0	0	0	1	1	0	0	0	0	0	0	0	0	0
CER0060-2	2	2	2	2	2	2	2	2	1	1	2	2	1	2	1	2	2	2	2	2	2	2	1	2	2	2	1	2	2	2	2	2	1	2	2	2	.	.	.	.	.	.	.	.	.	.	2	2	.
CER0086-1	2	1	1	1	1	2	2	1	2	2	1	1	2	1	2	1	1	1	1	1	0	0	1	0	0	0	1	0	0	0	0	2	2	1	1	1	.	.	.	.	.	.	.	.	.	.	0	0	.
CER0086-2	0	0	0	0	0	0	0	0	0	0	0	0	1	0	0	0	0	0	0	0	0	0	0	0	1	0	0	0	0	0	0	0	0	0	0	0	.	.	.	.	.	.	.	.	.	.	0	0	.
CER0086-3	2	1	2	1	1	2	2	1	1	1	2	2	1	2	2	1	1	2	1	1	0	0	0	1	1	1	1	0	0	1	0	0	1	0	1	1	0	0	0	0	1	1	0	0	1	1	1	2	1
CER0095-1	2	1	1	1	1	1	0	0	1	0	0	0	0	0	0	0	0	0	0	1	0	0	0	1	1	0	0	0	0	0	0	0	0	0	0	0	.	.	.	.	.	.	.	.	.	.	.	.	.
CER0095-2	0	0	0	0	0	0	0	0	0	0	0	0	0	0	0	0	0	0	0	0	0	0	0	0	1	0	0	0	0	0	0	0	0	0	0	0	.	.	.	.	.	.	.	.	.	.	.	.	.
CER0095-3	0	1	0	0	0	0	0	1	1	0	1	1	1	0	0	0	0	1	1	.	.	.	.	.	.	.	.	.	.	.	.	0	0	0	0	0	.	.	.	.	.	.	.	.	.	.	.	.	.
CER0095-4	2	1	2	2	2	1	0	0	1	0	1	1	1	1	1	1	1	1	0	1	0	0	0	1	1	1	1	1	1	1	0	2	2	2	1	2	0	0	0	0	1	1	1	1	0	1	1	2	1
CER0095-5	2	2	1	1	1	2	2	2	1	2	1	1	1	1	2	1	1	1	2	2	2	2	2	1	1	1	2	1	1	1	2	0	1	0	1	0	2	2	2	2	1	2	1	1	2	1	1	0	1
CER0095-6	2	1	2	1	1	.	.	.	.	.	.	.	.	.	.	.	.	.	.	.	.	.	.	.	.	.	.	.	.	.	.	.	.	.	.	.	.	.	.	.	.	.	.	.	.	.	.	.	.
CER0098-1	2	2	2	2	2	2	2	2	1	1	2	2	1	2	.	2	2	2	2	1	0	1	0	1	1	1	.	1	1	1	1	2	.	2	1	1	.	.	.	.	.	.	.	.	.	.	0	0	.
CER0111-1	0	1	0	0	0	0	0	1	0	0	0	0	0	0	0	0	0	0	0	0	0	1	0	0	0	0	0	0	0	0	0	2	1	1	1	1	.	.	.	.	.	.	.	.	.	.	0	0	.
CER0111-2	2	1	2	2	2	2	2	1	2	2	2	2	2	2	2	2	2	2	2	2	2	1	2	2	2	2	2	2	2	2	2	2	2	2	2	2	.	.	.	.	.	.	.	.	.	.	2	2	.
CER0111-3	0	1	0	0	0	0	0	1	0	0	0	1	0	0	0	0	0	0	0	1	2	2	2	1	1	1	1	1	1	1	1	2	1	1	1	2	1	0	1	1	0	0	0	0	0	1	2	2	1
CER0112-0	2	1	2	2	2	2	2	1	2	2	2	1	2	2	2	2	2	2	2	1	0	0	0	1	1	1	1	1	1	1	1	0	1	1	1	0	1	2	1	1	2	2	2	2	2	1	0	0	1
CER0112-2	0	0	0	0	0	0	0	0	0	0	0	0	0	0	0	0	0	0	0	0	0	0	0	0	0	0	0	0	0	0	0	0	0	0	0	0	0	0	0	0	0	0	0	0	0	0	0	0	0
CER0112-3	0	0	0	0	0	0	0	0	0	0	0	0	0	0	0	0	0	0	0	0	0	0	0	0	0	0	0	0	0	0	0	0	0	0	0	0	0	0	0	0	0	0	0	0	0	0	0	0	0
CER0112-4	2	2	2	2	2	2	2	2	2	2	2	2	2	2	2	2	2	2	2	2	2	2	2	2	2	2	2	2	2	2	2	2	2	2	2	2	2	2	2	2	2	2	2	2	2	2	2	2	2
CER0112-5	0	1	0	0	0	0	0	1	1	1	0	0	1	0	1	0	0	0	0	1	2	2	2	1	2	1	2	1	1	1	1	0	1	0	1	1	2	2	2	2	1	2	1	1	2	2	1	0	1
CER0121-1	0	0	0	0	0	0	0	0	1	1	0	0	0	0	0	0	0	0	0	1	2	1	2	1	1	1	1	1	1	1	1	2	1	1	1	1	1	0	0	1	0	0	0	0	0	0	1	0	0
CER0121-2	0	0	0	1	0	.	.	.	.	.	.	.	.	.	.	.	.	.	.	1	2	1	1	1	1	1	1	2	1	1	2	2	1	1	1	1	2	2	1	1	1	1	2	1	1	1	2	2	2
CER0121-3	2	1	2	2	1	1	0	0	0	0	1	1	0	1	0	1	0	1	1	1	0	0	0	1	1	1	0	1	0	1	1	0	0	0	0	0	0	0	0	0	1	0	1	0	0	0	0	0	0
CER0121-4	2	2	2	2	2	2	2	2	2	2	1	1	2	2	2	2	2	1	1	2	2	2	2	1	1	2	2	2	2	1	1	2	2	2	2	2	2	2	2	2	2	2	2	2	2	2	2	2	2
CGR5202-1	2	1	1	2	2	2	2	1	1	1	2	2	1	1	.	2	2	2	1	.	.	.	.	.	.	.	.	.	.	.	.	2	.	2	2	2	.	2	1	2	1	.	2	2	2	2	.	2	2
CGR5202-2	0	0	0	0	0	0	0	0	1	0	0	0	0	0	0	0	0	0	0	0	0	0	0	0	0	0	0	0	0	0	0	0	0	0	0	0	0	0	0	0	0	0	0	0	0	0	0	0	0
CGR5202-3	0	1	0	0	0	0	0	1	0	0	1	1	1	0	0	0	0	1	1	0	0	1	0	1	1	0	0	0	0	1	1	0	0	0	0	0	0	0	1	0	0	0	0	0	0	0	0	0	0
CGR5202-4	0	0	0	0	0	0	0	0	0	.	0	0	0	0	0	0	0	0	0	.	.	.	.	.	.	.	.	.	.	.	.	0	0	0	0	0	.	.	.	.	.	.	.	.	.	.	.	0	.
CGR5250-1	0	1	0	0	0	0	0	1	1	.	1	1	1	0	0	0	0	1	1	.	.	.	.	.	.	.	.	.	.	.	.	0	0	0	0	0	.	.	.	.	.	.	.	.	.	.	.	0	.
CGR5250-2	0	1	0	0	0	0	0	1	0	.	0	0	0	0	0	0	0	0	0	.	.	.	.	.	.	.	.	.	.	.	.	0	0	0	0	0	.	.	.	.	.	.	.	.	.	.	.	0	.
CGR5250-3	0	0	0	0	0	0	0	0	1	.	1	1	1	0	0	0	0	1	1	.	.	.	.	.	.	.	.	.	.	.	.	0	0	0	0	0	.	.	.	.	.	.	.	.	.	.	.	0	.
CGR5331-1	0	1	0	0	0	0	0	1	1	.	1	1	1	0	0	0	0	1	1	.	.	.	.	.	.	.	.	.	.	.	.	0	0	0	0	0	.	.	.	.	.	.	.	.	.	.	.	0	.
CGR5331-2	2	2	2	2	1	2	2	2	1	1	2	2	1	2	2	2	1	1	1	1	0	1	0	0	1	1	1	1	0	0	0	0	1	0	0	0	0	0	1	0	1	1	1	0	0	0	0	0	0
CGR5331-3	0	0	0	0	1	0	0	0	1	1	0	0	1	0	0	0	1	1	1	1	2	1	2	2	1	1	1	1	2	2	2	2	1	2	2	2	2	2	1	2	1	1	1	2	2	2	2	2	2
CGR5410-1	0	0	0	0	0	0	0	0	0	0	0	0	0	0	0	0	0	0	0	0	0	0	0	0	0	0	0	0	0	0	0	0	0	0	1	0	0	0	0	0	0	0	0	0	1	0	0	0	0
CGR5412-1	0	1	0	0	0	0	0	1	1	0	0	0	0	0	0	0	0	0	0	.	.	.	.	.	.	.	.	.	.	.	.	0	0	0	0	0	.	0	1	0	0	0	0	0	0	0	.	0	0
CGR5417-1	2	2	1	1	2	2	2	2	2	2	2	1	1	1	2	1	2	1	1	.	.	.	.	.	.	.	.	.	.	.	.	2	2	2	2	2	.	2	2	2	1	2	1	2	2	2	.	2	2
CGR5498-1	0	0	1	1	1	0	0	0	0	0	0	1	1	1	0	1	1	1	1	.	.	.	.	.	.	.	.	.	.	.	.	0	0	1	0	0	.	0	0	0	1	0	1	1	0	0	.	0	0
CGR5498-2	2	2	2	2	1	2	2	2	2	2	2	2	2	2	2	2	1	2	2	2	2	2	1	2	2	2	2	2	1	2	2	2	2	1	2	2	2	2	2	1	2	2	2	1	2	2	2	2	2
CGR5498-3	0	0	0	0	0	.	.	.	.	.	.	.	.	.	.	.	.	.	.	.	.	.	.	.	.	.	.	.	.	.	.	0	.	0	0	0	.	.	.	.	.	.	.	.	.	.	.	0	.
CGR5501-1	0	0	0	0	0	.	.	.	.	.	.	.	.	.	.	.	.	.	.	.	.	.	.	.	.	.	.	.	.	.	.	0	.	0	0	0	.	.	.	.	.	.	.	.	.	.	.	0	.
CGR5534-1	2	2	2	2	2	.	.	.	.	.	.	.	.	.	.	.	.	.	.	.	.	.	.	.	.	.	.	.	.	.	.	2	.	2	2	2	.	.	.	.	.	.	.	.	.	.	.	2	.
CGR5534-2	2	2	2	2	2	.	.	.	.	.	.	.	.	.	.	.	.	.	.	.	.	.	.	.	.	.	.	.	.	.	.	2	.	2	2	2	.	.	.	.	.	.	.	.	.	.	.	2	.
CGR5534-3	0	1	0	0	0	0	0	1	1	1	1	1	0	0	0	0	0	1	0	0	0	1	0	1	0	0	0	0	0	1	0	2	1	1	2	2	.	.	.	.	.	.	.	.	.	.	0	0	.
CGR5553-1	2	2	2	2	2	2	2	2	2	2	2	2	2	2	2	2	2	2	2	2	2	2	2	2	2	2	2	2	2	2	2	0	1	1	0	0	.	.	.	.	.	.	.	.	.	.	2	2	.
CGR5553-2	0	1	0	0	0	0	0	1	0	0	0	1	0	0	0	0	0	1	1	0	0	1	1	0	0	0	0	0	0	1	1	0	0	0	0	0	.	.	.	.	.	.	.	.	.	.	0	0	.
CGR5553-3	2	2	2	2	2	2	2	2	2	2	2	2	2	2	2	2	2	2	2	2	2	2	2	2	2	2	2	2	2	2	2	2	2	2	2	2	.	.	.	.	.	.	.	.	.	.	2	2	.
CGR5565-1	0	1	0	0	0	.	.	.	.	.	.	.	.	.	.	.	.	.	.	.	.	.	.	.	.	.	.	.	.	.	.	0	0	0	0	0	.	0	1	0	0	0	0	0	0	0	.	0	0
CGR5565-2	2	1	2	2	1	.	.	.	.	.	.	.	.	.	.	.	.	.	.	.	.	.	.	.	.	.	.	.	.	.	.	2	1	1	2	2	.	0	0	0	1	0	1	0	1	1	.	0	0
CGR5579-1	0	1	0	0	1	.	.	.	.	.	.	.	.	.	.	.	.	.	.	.	.	.	.	.	.	.	.	.	.	.	.	0	1	1	0	0	.	0	1	1	0	1	0	1	0	0	.	0	0
CGR5579-2	2	2	2	2	1	.	.	.	.	.	.	.	.	.	.	.	.	.	.	.	.	.	.	.	.	.	.	.	.	.	.	2	1	1	1	1	.	2	2	1	2	1	2	1	1	1	.	2	2
CGR5579-3	0	1	0	0	0	0	0	1	1	0	0	1	0	0	0	0	0	0	0	0	0	1	0	0	0	0	0	0	0	0	0	2	1	1	1	1	0	0	1	0	0	0	0	0	0	0	0	0	0
CGR5590-1	0	1	0	0	0	0	0	1	.	1	1	1	1	0	0	0	0	1	1	0	0	1	1	1	1	0	0	0	0	1	1	0	0	0	0	0	0	0	1	1	0	0	0	0	0	0	0	0	0
CGR5590-2	2	2	2	2	2	1	0	1	1	1	0	1	1	1	1	1	1	1	1	2	2	2	1	1	2	2	2	2	2	2	2	2	2	2	2	2	1	0	1	0	1	1	1	1	1	1	1	0	0
CGR5590-3	2	1	1	1	1	1	0	0	1	1	1	1	0	0	.	0	0	1	1	.	.	.	.	.	.	.	.	.	.	.	.	0	.	0	0	0	.	2	1	1	1	.	1	1	1	1	.	0	1
CGR5590-4	0	0	1	1	1	1	2	1	1	1	1	1	1	2	1	2	2	1	2	0	0	0	0	0	0	1	0	1	1	0	1	0	0	1	0	0	0	0	0	0	1	0	1	1	0	0	0	0	0
CGR5590-5	2	2	1	1	1	1	0	1	1	0	1	1	1	0	0	0	0	1	1	1	0	1	0	1	1	0	0	0	0	1	1	2	1	1	2	1	1	2	2	1	1	1	1	1	2	1	0	0	1
CGR5619-1	0	0	0	0	1	1	2	1	1	1	1	2	1	1	1	1	2	2	2	0	0	0	1	0	0	0	0	0	1	1	1	2	1	2	1	1	.	.	.	.	.	.	.	.	.	.	0	0	.
CGR5619-2	2	2	2	1	1	2	2	2	2	2	1	2	2	2	2	1	1	2	2	2	2	2	2	1	2	2	2	1	1	2	2	.	.	.	.	.	.	.	.	.	.	.	.	.	.	.	.	.	.
CGR5696-1	0	0	1	1	1	1	2	1	1	1	2	1	1	2	1	2	2	1	1	0	0	0	0	1	0	1	0	1	1	0	0	.	.	.	.	.	.	.	.	.	.	.	.	.	.	.	.	.	.
CGR5704-1	0	1	0	0	0	0	0	1	1	1	1	1	0	0	0	0	0	1	1	0	0	1	0	1	0	0	0	0	0	1	1	2	1	1	1	1	0	0	1	0	0	0	0	0	0	0	0	0	0
CGR5725-1	2	1	1	1	1	1	0	0	1	1	1	0	0	0	1	0	0	0	0	2	2	1	1	2	2	1	2	1	1	1	1	2	2	1	1	1	2	2	1	1	1	2	1	1	1	1	1	0	1
CGR5732-1	2	2	2	1	1	2	2	2	2	2	2	1	1	2	2	1	1	1	1	2	2	2	2	2	2	2	2	1	1	1	1	0	1	0	1	1	2	2	2	2	2	2	1	1	2	2	1	0	1
CGR5732-2	0	1	0	0	1	1	2	2	2	.	2	2	2	1	2	1	2	2	2	1	2	2	2	2	2	1	2	1	2	2	2	2	2	2	2	2	1	0	1	1	0	1	0	1	1	1	2	2	1
CGR5732-3	2	1	2	2	2	2	2	1	1	1	2	2	1	2	1	2	2	2	2	.	.	.	.	.	.	.	.	.	.	.	.	2	1	2	1	1	.	2	1	1	2	1	2	2	1	1	.	2	2
CGR5732-4	2	2	2	2	2	2	2	2	2	2	2	2	2	2	1	2	2	1	2	2	2	2	2	2	2	2	1	2	2	1	2	2	1	2	2	2	2	2	2	2	2	1	2	2	2	2	2	2	2
CGR5759-1	0	0	0	0	0	0	0	0	0	0	1	0	1	0	0	0	0	0	0	0	0	0	0	1	1	0	0	0	0	0	0	0	0	0	0	0	0	0	0	0	0	0	0	0	0	0	0	0	0
CGR5810-1	0	1	0	0	0	0	0	1	1	1	1	1	1	0	0	0	0	1	1	0	0	1	0	1	1	0	0	0	0	1	1	0	0	0	0	0	0	0	1	0	0	0	0	0	0	0	0	0	0
CGR5876-1	0	0	1	1	1	0	0	0	1	1	1	1	1	1	0	1	1	0	1	1	2	1	2	1	2	2	1	2	2	1	2	2	1	2	1	1	.	.	.	.	.	.	.	.	.	.	2	2	.
CGR5876-2	0	1	1	1	0	1	2	2	2	2	1	2	2	2	2	2	1	2	1	1	2	2	2	1	2	2	2	2	1	2	1	2	2	1	2	2	2	2	2	2	2	2	2	1	2	2	1	0	1
CGR5876-3	2	1	2	2	2	2	2	1	1	1	2	1	1	2	1	2	2	1	2	1	0	0	0	1	1	1	0	1	1	0	1	0	0	1	0	0	0	0	0	0	1	0	1	1	0	0	1	2	1
CGR5876-4	2	1	1	1	1	2	2	1	2	2	1	1	1	1	1	1	1	1	1	1	0	0	1	0	0	0	0	0	0	0	0	0	0	0	0	0	.	.	.	.	.	.	.	.	.	.	0	0	.
CGR5876-5	2	1	2	2	2	2	2	1	1	1	1	2	1	2	1	2	2	2	2	1	0	0	0	1	1	1	0	1	1	1	1	2	1	2	1	1	0	0	0	0	1	0	1	1	0	0	0	0	0
CGR5883-1	2	2	2	1	1	2	2	2	2	2	2	1	2	2	2	1	1	1	1	2	2	2	2	2	2	2	2	1	1	1	1	2	2	1	2	2	2	2	2	2	2	2	1	1	2	2	2	2	2
CGR5883-2	2	2	2	2	2	2	2	2	2	2	2	2	2	2	2	2	2	2	2	2	2	2	2	2	2	2	2	2	2	2	2	2	2	2	2	2	.	.	.	.	.	.	.	.	.	.	2	2	.
CGR5883-3	2	1	2	1	1	2	2	1	1	1	2	2	1	2	2	1	1	2	1	1	0	0	0	1	1	1	1	0	0	1	0	2	2	1	2	2	1	2	1	1	2	2	1	1	2	2	1	2	2
CGR6017-1	0	0	0	.	0	0	0	0	1	1	0	0	1	0	0	.	0	0	0	1	2	1	1	1	1	1	1	.	1	1	1	0	0	0	0	0	.	.	.	.	.	.	.	.	.	.	1	0	.
CGR6022-1	0	0	0	0	0	0	0	0	1	0	0	0	0	0	0	0	0	0	0	0	0	0	0	1	0	0	0	0	0	0	0	0	0	0	0	1	1	2	1	1	1	1	1	1	1	2	0	0	1
CGR6022-2	0	1	0	0	0	0	0	1	1	0	1	1	1	0	0	0	0	1	0	.	.	.	.	.	.	.	.	.	.	.	.	0	0	0	0	0	.	0	1	1	0	0	0	0	0	0	.	0	0
CGR6022-3	2	2	1	1	2	.	.	.	.	.	.	.	.	.	.	.	.	.	.	.	.	.	.	.	.	.	.	.	.	.	.	0	0	1	1	0	.	.	.	.	.	.	.	.	.	.	.	2	.
CGR6103-1	0	0	1	0	0	0	0	0	0	0	0	0	0	1	0	0	0	0	0	0	0	0	0	0	0	1	0	0	0	0	0	0	0	0	0	0	.	.	.	.	.	.	.	.	.	.	0	0	.
CGR6110-1	2	2	2	2	2	2	2	2	1	2	2	2	2	2	2	2	2	2	2	2	2	2	2	2	2	2	2	2	2	2	2	2	2	2	2	2	.	.	.	.	.	.	.	.	.	.	2	2	.
CGR6113-1	2	1	1	1	1	2	2	1	1	1	2	2	1	1	2	1	1	1	2	1	0	0	1	1	1	0	1	0	0	0	1	2	2	1	2	2	0	0	0	1	0	1	0	0	1	1	0	0	0
CGR6128-1	0	0	1	1	0	0	0	0	0	0	1	0	0	1	0	1	0	0	1	0	0	0	0	1	1	1	0	1	0	0	1	0	0	0	0	0	0	0	0	0	1	0	1	0	0	0	.	.	.
CGR6140-1	2	2	1	1	2	2	2	2	2	2	1	2	2	1	2	1	2	2	1	2	2	2	2	1	1	1	2	1	2	2	1	2	2	2	2	2	2	2	2	2	1	2	1	2	2	2	.	.	.
CGR6150-1	2	2	2	2	2	2	2	2	2	2	2	2	2	2	2	2	2	2	2	2	2	2	1	2	2	2	2	2	2	2	2	2	2	2	2	2	2	2	2	1	2	2	2	2	2	2	.	.	.
CGR6185-1	0	0	0	0	0	0	0	0	0	0	0	0	0	0	0	0	0	0	0	0	0	0	1	0	0	0	0	0	0	0	0	0	0	0	0	0	0	0	0	1	0	0	0	0	0	0	.	.	.
CGR6185-2	0	0	0	0	0	0	0	0	0	0	0	0	1	0	0	0	0	0	0	0	0	0	0	0	0	0	0	0	0	0	0	0	0	0	0	0	0	0	0	0	0	0	0	0	0	0	0	0	0
CGR6224-1	0	0	0	0	0	0	0	0	0	0	0	0	0	0	0	0	0	1	1	0	0	0	0	0	0	0	0	0	0	1	1	2	1	1	1	2	0	0	0	0	0	0	0	0	0	1	0	0	0
CGR6250-1	2	2	2	2	2	2	2	2	2	2	1	2	2	2	2	2	2	2	2	2	2	2	2	2	1	2	2	2	2	2	2	2	2	2	2	1	2	2	2	2	2	2	2	2	2	1	2	2	2
CGR6250-2	0	0	0	0	1	0	0	0	0	0	1	0	0	0	1	0	1	0	0	1	2	1	1	1	2	1	2	1	2	1	1	2	2	2	2	2	1	0	0	0	0	1	0	1	1	1	2	2	1
CGR6250-3	2	2	1	1	1	.	.	.	.	.	.	.	.	.	.	.	.	.	.	2	2	2	1	2	2	1	2	1	1	1	2	.	.	.	.	.	1	0	1	0	0	1	0	0	0	0	1	0	0
CGR6250-4	0	1	1	0	0	0	0	1	0	0	0	0	0	1	0	0	0	0	0	0	0	1	0	0	0	1	0	0	0	0	0	0	0	0	0	0	0	0	1	0	1	0	0	0	0	0	0	0	0
CGR6250-5	2	1	1	1	2	1	0	0	1	0	0	1	0	0	1	0	1	0	0	1	0	0	1	0	0	0	1	0	1	0	0	0	1	1	0	1	0	0	0	1	0	1	0	1	0	1	0	0	0
CGR6250-6	2	1	2	2	2	2	2	1	1	1	2	2	1	2	2	2	2	2	2	2	2	1	1	2	2	2	2	2	2	2	2	2	2	2	2	2	2	2	1	1	2	2	2	2	2	2	2	2	2
CGR6254-1	0	0	0	0	0	0	0	0	0	0	0	0	0	0	0	0	0	0	0	0	0	0	0	0	0	0	0	0	0	0	0	0	0	0	0	0	0	0	0	0	0	0	0	0	0	0	0	0	0
CGR6254-2	2	2	2	2	2	2	2	2	2	2	2	2	2	2	1	2	2	1	2	.	.	.	.	.	.	.	.	.	.	.	.	0	0	1	1	1	.	.	.	.	.	.	.	.	.	.	.	0	.
CGR6254-3	0	0	0	1	0	0	0	0	0	0	0	1	0	0	1	1	0	1	0	.	.	.	.	.	.	.	.	.	.	.	.	2	2	1	1	2	.	.	.	.	.	.	.	.	.	.	.	2	.
CGR6254-4	2	2	2	2	2	2	2	2	2	.	2	2	2	2	1	2	2	2	1	2	2	2	2	2	2	2	1	2	2	2	1	2	1	2	1	2	.	.	.	.	.	.	.	.	.	.	1	0	.
CGR6254-5	2	2	2	2	1	1	0	1	0	.	0	0	0	1	1	1	0	0	0	1	0	1	0	0	0	1	1	1	0	0	0	2	2	1	1	2	.	.	.	.	.	.	.	.	.	.	1	2	.
CGR6254-6	0	0	0	0	0	0	0	0	0	.	0	0	0	0	0	0	0	0	1	0	0	0	0	0	0	0	0	0	0	0	1	0	0	0	1	0	.	.	.	.	.	.	.	.	.	.	0	0	.
CGR6270-1	2	2	2	2	1	2	2	2	1	1	2	2	1	2	2	2	1	2	1	1	0	1	1	1	1	1	1	1	0	1	0	0	1	0	1	0	0	0	1	1	1	1	1	0	1	0	0	0	0
CGR6270-2	2	1	2	2	2	2	2	1	1	1	2	1	1	2	1	2	2	1	1	1	0	0	0	0	1	1	0	1	1	0	0	0	0	1	0	1	0	0	0	0	1	0	1	1	0	1	0	0	0
CGR6270-3	2	1	2	2	1	2	2	1	2	1	2	2	2	2	.	2	1	2	2	1	0	0	1	1	1	1	.	1	0	1	1	0	.	0	1	1	.	.	.	.	.	.	.	.	.	.	0	0	.
CGR6320-1	2	1	2	1	2	.	.	.	.	.	.	.	.	.	.	.	.	.	.	.	.	.	.	.	.	.	.	.	.	.	.	.	.	.	.	.	.	.	.	.	.	.	.	.	.	.	.	.	.
CGR6320-2	0	0	0	0	0	0	0	0	0	0	0	0	0	0	0	0	0	.	0	0	0	0	0	0	0	0	0	0	0	.	0	0	0	0	0	0	.	.	.	.	.	.	.	.	.	.	0	0	.
CGR6378-1	2	1	1	1	1	2	2	1	1	1	2	1	1	1	2	1	1	.	1	2	2	1	2	2	2	1	2	1	1	.	1	2	2	1	2	1	.	.	.	.	.	.	.	.	.	.	1	0	.
CGR6378-2	2	2	2	2	2	1	0	1	1	1	0	1	1	1	0	1	1	.	1	1	0	1	0	0	0	1	0	1	1	.	1	2	1	2	2	2	.	.	.	.	.	.	.	.	.	.	1	2	.
CGR6378-3	0	0	0	0	0	0	0	0	0	.	1	1	0	0	1	0	0	1	0	0	0	0	0	0	0	0	1	0	0	1	0	0	1	0	0	0	0	0	0	0	0	1	0	0	0	0	0	0	0
CGR6388-1	2	1	2	2	2	2	2	1	1	1	2	2	1	2	2	2	2	2	2	2	2	1	1	2	2	2	2	2	2	2	2	2	2	2	1	2	2	2	1	1	2	2	2	2	1	2	1	0	1
CGR6388-2	0	1	0	0	0	0	0	1	1	0	1	1	1	0	0	0	0	1	1	0	0	1	0	1	1	0	0	0	0	1	1	0	0	0	0	0	.	.	.	.	.	.	.	.	.	.	0	0	.
CGR6439-1	2	2	2	2	1	2	2	2	1	1	2	2	1	2	2	2	1	2	1	1	0	1	1	1	1	1	1	1	0	1	0	0	1	0	1	0	0	0	1	1	1	1	1	0	1	0	0	0	0
CGR6472-1	0	1	0	0	0	0	0	1	0	0	0	0	0	0	0	0	0	0	0	0	0	1	0	0	0	0	0	0	0	0	0	0	0	0	0	0	0	0	1	0	0	0	0	0	0	0	0	0	0
CGR6525-1	2	1	1	1	1	1	0	0	0	0	0	0	0	0	0	0	0	0	0	1	0	0	0	0	0	0	0	0	0	0	0	0	0	0	0	1	0	0	0	0	0	0	0	0	0	1	0	0	0
CGR6525-2	0	1	1	1	1	1	2	2	2	2	2	1	2	2	1	2	2	1	1	1	2	2	2	2	2	2	1	2	2	1	1	2	1	2	2	1	2	2	2	2	2	1	2	2	2	1	2	2	2
CGR6525-3	0	1	0	0	1	0	0	1	0	0	0	1	0	0	1	0	1	1	1	0	0	1	0	0	0	0	1	0	1	1	1	0	1	1	0	0	0	0	1	0	0	1	0	1	0	0	0	0	0
CGR6528-1	0	0	1	0	0	0	0	0	0	0	0	1	0	1	1	0	0	1	1	0	0	0	1	0	0	1	1	0	0	1	1	0	1	0	0	0	0	0	0	1	1	1	0	0	0	0	0	0	0
CGR6528-2	0	0	0	0	0	0	0	0	0	0	0	0	0	0	0	0	0	0	0	.	.	.	.	.	.	.	.	.	.	.	.	0	0	0	0	0	.	.	.	.	.	.	.	.	.	.	.	0	.
CGR6719-1	2	2	2	2	2	2	2	2	2	2	2	2	2	2	2	2	2	2	2	.	.	.	.	.	.	.	.	.	.	.	.	2	2	2	2	2	.	.	.	.	.	.	.	.	.	.	.	2	.
CGR6719-2	0	0	0	0	0	0	0	0	0	0	1	0	0	0	0	0	0	0	.	0	0	0	1	1	1	0	0	0	0	0	.	0	0	0	1	0	.	.	.	.	.	.	.	.	.	.	0	0	.
CGR6749-1	2	2	2	2	2	2	2	2	2	2	1	2	2	2	2	2	2	2	.	2	2	2	1	1	1	2	2	2	2	2	.	2	2	2	2	2	.	.	.	.	.	.	.	.	.	.	2	2	.
CGR6749-2	0	0	0	0	0	0	0	0	0	0	0	0	0	0	0	0	0	0	.	0	0	0	0	0	0	0	0	0	0	0	.	0	0	0	1	0	.	.	.	.	.	.	.	.	.	.	1	2	.
CGR6749-3	2	1	2	1	1	2	2	1	2	2	2	2	2	2	2	1	1	2	.	2	2	1	2	2	2	2	2	1	1	2	.	2	2	1	2	2	.	.	.	.	.	.	.	.	.	.	1	0	.
CGR6749-4	0	1	0	1	1	0	0	1	0	0	0	1	0	0	0	1	1	1	.	0	0	1	0	0	0	0	0	1	1	1	.	0	0	1	1	0	.	.	.	.	.	.	.	.	.	.	1	2	.
CGR6750-1	2	1	2	2	2	2	2	1	1	1	2	2	2	2	2	2	2	2	1	1	0	0	1	1	1	1	1	1	1	1	0	0	1	1	1	1	0	0	0	1	1	1	1	1	1	1	1	2	1
CGR6750-2	0	1	0	0	0	1	2	2	2	2	1	1	1	1	1	1	1	1	2	1	2	2	2	1	1	1	1	1	1	1	2	2	1	1	1	1	2	2	2	2	1	1	1	1	1	1	2	2	2
CGR6750-3	0	1	0	0	0	0	0	1	0	0	0	0	1	0	0	0	0	0	1	0	0	1	1	0	0	0	0	0	0	0	1	2	1	1	.	2	1	2	2	2	1	1	1	1	.	2	0	0	1
CGR6750-4	2	1	2	2	2	2	2	1	2	2	1	2	1	2	2	2	2	2	1	2	2	1	1	1	1	2	2	2	2	2	1	0	1	1	.	0	1	0	0	0	1	1	1	1	.	0	2	2	1
CGR6764-1	0	0	0	0	0	0	0	0	0	0	1	0	0	0	0	0	0	0	0	0	0	0	0	1	1	0	0	0	0	0	0	0	0	0	.	0	0	0	0	0	0	0	0	0	.	0	0	0	0
CGR6764-2	.	.	.	.	.	.	0	1	1	0	0	1	1	0	1	0	1	0	0	.	0	1	1	0	0	0	1	0	1	0	0	0	1	1	0	1	0	0	1	1	0	1	0	1	0	1	0	0	0
CGR6764-3	0	0	0	0	0	0	0	0	0	0	0	1	1	0	0	0	0	1	1	0	0	0	0	0	0	0	0	0	0	1	1	0	0	0	0	0	.	.	.	.	.	.	.	.	.	.	0	0	.
CGR6768-1	2	2	1	1	1	1	0	1	1	0	1	0	0	0	0	0	0	0	0	1	0	1	0	1	1	0	0	0	0	0	0	2	1	1	1	1	.	.	.	.	.	.	.	.	.	.	0	0	.
CGR6768-2	0	0	1	.	.	.	.	.	.	.	.	.	.	.	.	.	.	.	.	.	.	.	.	.	.	.	.	.	.	.	.	.	.	.	.	.	.	.	.	.	.	.	.	.	.	.	.	.	.
CGR6771-1	2	2	2	.	.	.	.	.	.	.	.	.	.	.	.	.	.	.	.	.	.	.	.	.	.	.	.	.	.	.	.	.	.	.	.	.	.	.	.	.	.	.	.	.	.	.	.	.	.
CGR6771-2	0	1	1	0	0	0	0	1	1	0	0	0	1	1	0	0	0	0	0	0	0	1	1	0	0	1	0	0	0	0	0	2	1	1	1	1	0	0	1	1	1	0	0	0	0	0	1	2	1
CGR6781-1	0	1	1	1	1	1	2	2	2	.	2	2	1	2	2	2	2	2	2	1	2	2	2	2	1	2	2	2	2	2	2	2	2	2	1	1	.	.	.	.	.	.	.	.	.	.	2	2	.
CGR6784-1	2	2	2	2	2	2	2	2	2	2	2	1	2	2	2	2	2	1	2	2	2	2	2	2	2	2	2	2	2	1	2	2	2	2	2	2	2	2	2	2	2	2	2	2	2	2	2	2	2
CGR6795-1	2	2	2	2	2	2	2	2	2	2	2	2	2	2	2	2	2	2	2	.	.	.	.	.	.	.	.	.	.	.	.	2	2	2	2	2	.	.	.	.	.	.	.	.	.	.	.	0	.
CGR6795-2	2	2	2	2	2	2	2	2	2	2	2	2	2	2	2	2	2	2	2	2	2	2	2	2	2	2	2	2	2	2	2	2	2	2	2	2	2	2	2	2	2	2	2	2	2	2	1	0	1
CGR6795-3	0	0	0	0	0	0	0	0	0	0	0	0	0	0	0	0	0	0	0	0	0	0	0	0	0	0	0	0	0	0	0	0	0	0	0	0	.	.	.	.	.	.	.	.	.	.	0	0	.
CGR6812-1	0	0	0	0	0	0	0	0	0	0	0	0	0	0	1	0	0	0	0	0	0	0	0	0	0	0	1	0	0	0	0	0	1	0	0	0	.	.	.	.	.	.	.	.	.	.	0	0	.
CGR6812-2	2	1	.	.	.	2	2	1	2	2	2	1	2	.	.	.	.	1	1	.	.	.	.	.	.	.	.	.	.	.	.	2	.	.	1	.	.	.	.	.	.	.	.	.	.	.	.	0	.
CGR6812-3	2	2	.	.	.	2	2	2	1	1	1	2	1	.	.	.	.	2	2	.	.	.	.	.	.	.	.	.	.	.	.	0	.	.	1	.	.	.	.	.	.	.	.	.	.	.	.	2	.
CGR6830-1	2	2	2	2	2	1	0	1	1	1	1	1	1	1	0	1	1	1	1	1	0	1	0	1	1	1	0	1	1	1	1	2	1	2	2	1	0	0	1	0	1	0	1	1	1	0	0	0	0
CGR6830-2	0	0	0	0	0	0	0	0	0	0	0	1	1	0	0	0	0	1	1	0	0	0	0	0	1	0	0	0	0	1	1	0	0	0	0	0	.	.	.	.	.	.	.	.	.	.	1	2	.
CGR6832-1	2	2	2	1	1	1	0	1	1	1	1	0	0	1	0	0	0	0	0	1	0	1	0	1	0	1	0	0	0	0	0	2	1	1	2	1	.	.	.	.	.	.	.	.	.	.	0	0	.
CGR6848-1	2	2	2	2	2	2	2	2	2	2	2	1	1	2	2	2	2	1	1	2	2	2	1	2	1	2	2	2	2	1	1	2	2	2	2	2	.	.	.	.	.	.	.	.	.	.	1	0	.
CGR6848-2	2	2	2	2	2	2	2	2	2	2	1	1	2	2	2	2	2	1	1	1	0	1	1	1	1	1	1	1	1	0	0	2	2	2	2	2	.	.	.	.	.	.	.	.	.	.	1	2	.
CGR6848-3	0	1	1	1	0	1	2	2	1	1	2	2	1	2	1	2	1	2	2	1	2	2	1	1	1	2	1	2	1	2	2	0	0	0	0	0	.	.	.	.	.	.	.	.	.	.	1	0	.
CGR6848-4	2	2	2	2	2	2	2	2	1	2	2	2	2	2	2	2	2	2	2	2	2	2	2	2	2	2	2	2	2	2	2	2	2	2	2	2	.	.	.	.	.	.	.	.	.	.	2	2	.
CGR6848-6	2	1	1	1	2	2	2	1	2	2	2	1	2	1	1	1	2	1	1	2	2	1	2	2	2	1	1	1	2	1	1	2	1	2	2	2	.	.	.	.	.	.	.	.	.	.	2	2	.
CGR6848-7	2	2	1	1	2	1	0	1	1	1	1	1	0	0	0	0	1	1	0	1	0	1	0	1	1	0	0	0	1	1	0	0	0	1	0	0	.	.	.	.	.	.	.	.	.	.	0	0	.
CGR6848-8	0	1	0	1	0	1	2	2	2	1	2	1	2	1	1	2	1	1	2	.	.	.	.	.	.	.	.	.	.	.	.	0	0	0	0	0	.	.	.	.	.	.	.	.	.	.	.	0	.
CGR6849-2	0	1	0	0	0	0	0	1	1	0	1	1	1	0	0	0	0	1	1	.	.	.	.	.	.	.	.	.	.	.	.	0	0	0	0	0	.	.	.	.	.	.	.	.	.	.	.	0	.
CGR6849-3	0	1	0	0	0	0	0	1	1	0	1	0	1	0	0	0	0	0	1	.	.	.	.	.	.	.	.	.	.	.	.	0	0	0	0	0	.	.	.	.	.	.	.	.	.	.	.	0	.
CGR6849-4	0	1	0	0	0	0	0	1	1	0	1	1	1	0	0	0	0	1	1	.	.	.	.	.	.	.	.	.	.	.	.	0	0	0	0	0	.	.	.	.	.	.	.	.	.	.	.	0	.
CGR6849-5	0	0	0	0	0	0	0	0	0	0	0	0	0	0	0	0	0	0	0	.	.	.	.	.	.	.	.	.	.	.	.	0	0	0	0	0	.	.	.	.	.	.	.	.	.	.	.	0	.
CGR6849-7	0	1	0	0	0	0	0	1	0	0	0	0	0	0	0	0	0	0	0	0	0	1	0	0	0	0	0	0	0	0	0	0	0	0	1	0	.	.	.	.	.	.	.	.	.	.	0	0	.
CGR6858-1	0	1	0	0	0	0	0	1	1	1	1	1	1	0	0	0	0	1	1	0	0	1	0	1	1	0	0	0	0	1	1	0	0	0	0	0	.	.	.	.	.	.	.	.	.	.	0	0	.
CGR6867-1	0	0	1	1	0	1	2	1	1	1	2	1	1	2	1	2	1	1	2	0	0	0	0	1	1	1	0	1	0	0	1	0	0	0	0	0	.	.	.	.	.	.	.	.	.	.	1	2	.
CGR6876-1	2	2	1	1	2	2	2	2	2	2	1	2	2	1	2	1	2	2	1	2	2	2	2	1	1	1	2	1	2	2	1	2	2	2	2	2	.	.	.	.	.	.	.	.	.	.	1	0	.
CGR6876-2	2	2	2	2	2	2	2	2	2	2	2	2	2	2	2	2	2	2	2	1	0	1	0	1	1	1	1	1	1	1	1	2	2	2	2	2	.	.	.	.	.	.	.	.	.	.	1	2	.
CGR6876-3	0	1	0	0	0	0	0	1	1	0	0	1	1	0	0	0	0	1	1	0	0	1	0	0	0	0	0	0	0	1	1	0	0	0	0	0	0	0	1	0	0	0	0	0	0	0	0	0	0
CGR6876-4	0	0	0	0	0	0	0	0	0	0	1	0	0	0	0	0	0	0	0	0	0	0	0	1	1	0	0	0	0	0	0	0	0	0	0	0	0	0	0	0	0	0	0	0	0	0	0	0	0
CGR6902-1	2	2	1	2	1	2	2	2	2	2	2	1	1	1	2	2	1	1	2	2	2	2	1	2	2	1	2	2	1	1	2	2	2	1	2	2	.	.	.	.	.	.	.	.	.	.	2	2	.
CGR6902-2	0	1	0	0	0	0	0	1	0	0	0	0	0	0	0	0	0	0	0	0	0	1	0	0	0	0	0	0	0	0	0	0	0	0	0	0	.	.	.	.	.	.	.	.	.	.	0	0	.
CGR6902-3	2	1	1	1	2	2	2	1	1	1	2	2	1	1	1	1	2	2	1	1	0	0	1	1	0	0	0	0	1	1	0	0	0	1	0	1	0	0	0	1	0	0	0	1	0	1	0	0	0
CGR6902-4	0	0	0	0	0	0	0	0	0	0	0	0	0	0	1	0	0	0	0	0	0	0	1	0	0	0	1	0	0	0	0	0	1	0	1	0	.	.	.	.	.	.	.	.	.	.	0	0	.
CGR6949-1	2	2	2	2	2	2	2	2	2	2	2	2	2	2	2	2	2	2	2	2	2	2	1	2	2	2	2	2	2	2	2	2	2	2	2	2	.	.	.	.	.	.	.	.	.	.	2	2	.
CIR085-1	2	2	2	2	2	2	2	2	2	2	2	2	2	2	1	2	2	2	2	2	2	2	2	2	2	2	1	2	2	2	2	2	1	2	2	2	.	.	.	.	.	.	.	.	.	.	2	2	.
CIR085-2	2	2	1	2	2	2	2	2	2	2	2	2	2	1	2	2	2	2	2	1	0	1	1	1	1	0	1	1	1	1	1	2	2	2	1	2	.	.	.	.	.	.	.	.	.	.	1	2	.
CIR139-1	2	2	2	2	2	2	2	2	2	2	1	2	.	2	2	2	2	2	1	2	2	2	1	2	1	2	2	2	2	2	1	2	2	2	2	1	.	.	.	.	.	.	.	.	.	.	1	0	.
CIR139-2	0	1	0	0	0	1	2	2	1	1	2	1	.	1	1	1	1	1	2	0	0	1	1	0	1	0	0	0	0	0	1	2	1	1	2	2	.	.	.	.	.	.	.	.	.	.	1	2	.
CIR139-3	2	1	1	1	1	2	2	1	2	2	1	1	1	1	2	1	1	1	1	1	0	0	0	0	0	0	1	0	0	0	0	0	1	0	0	0	1	2	1	1	1	2	1	1	1	1	0	0	1
CIR183-1	0	1	0	0	0	0	0	1	0	0	0	0	0	0	0	0	0	0	0	1	2	2	2	1	1	1	1	1	1	1	1	0	0	0	0	0	1	0	1	1	0	0	0	0	0	0	1	0	0
CIR183-2	0	0	0	0	0	0	0	0	1	1	0	0	1	0	0	0	0	0	0	0	0	0	0	0	0	0	0	0	0	0	0	0	0	0	0	0	0	0	0	0	0	0	0	0	0	0	0	0	0
CIR183-3	0	1	0	0	0	0	0	1	1	1	1	1	1	0	0	0	0	1	1	0	0	1	1	1	1	0	0	0	0	1	1	0	0	0	0	0	0	0	1	1	0	0	0	0	0	0	0	0	0
CIR183-4	2	2	2	2	2	2	2	2	2	2	2	1	1	2	2	2	2	1	1	2	2	2	2	2	2	2	2	2	2	1	1	2	2	2	2	1	2	2	2	2	2	2	2	2	2	1	2	2	2
CIR183-5	0	0	1	1	0	1	2	1	1	1	2	2	2	2	2	2	1	2	2	0	0	0	0	0	0	1	1	1	0	1	1	2	2	1	2	2	0	0	0	0	1	1	1	0	1	1	0	0	0
CIR234-1	2	2	2	2	2	2	2	2	2	2	2	2	2	2	2	2	2	2	2	2	2	2	2	2	2	2	2	2	2	2	2	2	2	2	2	1	.	.	.	.	.	.	.	.	.	.	2	2	.
CIR234-2	2	2	2	2	1	2	2	2	2	2	1	2	1	2	2	2	1	2	1	2	2	2	1	2	2	2	2	2	1	2	1	2	2	1	2	2	.	.	.	.	.	.	.	.	.	.	2	2	.
CIR234-3	0	0	0	0	0	1	2	1	1	1	2	1	1	1	1	1	1	1	2	0	0	0	0	1	1	0	0	0	0	0	1	0	0	0	0	0	0	0	0	0	0	0	0	0	0	0	0	0	0
CIR234-4	0	0	0	0	0	0	0	0	0	0	0	0	0	0	0	0	0	0	0	0	0	0	0	0	0	0	0	0	0	0	0	0	0	0	0	0	0	0	0	0	0	0	0	0	0	0	0	0	0
CIR234-5	2	2	2	2	1	2	2	2	2	2	2	2	2	2	2	2	1	2	2	2	2	2	2	2	2	2	2	2	1	2	2	2	2	1	1	1	1	0	1	1	1	1	1	0	0	0	2	2	1
CIR246-1	2	2	2	2	1	2	2	2	2	2	2	2	2	2	2	2	1	2	2	2	2	2	2	2	2	2	2	2	1	2	2	2	2	1	1	1	1	0	1	1	1	1	1	0	0	0	2	2	1
CIR246-2	2	1	2	1	1	.	.	.	.	.	.	.	.	.	.	.	.	.	.	.	.	.	.	.	.	.	.	.	.	.	.	0	0	0	0	0	.	.	.	.	.	.	.	.	.	.	.	0	.
CIR246-3	0	0	0	0	0	0	0	0	0	0	0	1	0	0	0	0	0	1	0	0	0	0	0	0	0	0	0	0	0	1	0	0	0	0	0	0	0	0	0	0	0	0	0	0	0	0	0	0	0
CIR246-4	0	1	0	0	0	0	0	1	1	1	1	0	1	0	0	0	0	0	1	0	0	1	0	1	1	0	0	0	0	0	1	0	0	0	0	0	0	0	1	0	0	0	0	0	0	0	0	0	0
CIR249-1	2	1	2	2	2	2	2	1	1	1	1	1	1	2	2	2	2	1	1	2	2	1	2	1	1	2	2	2	2	1	1	2	2	2	2	2	2	2	1	2	2	2	2	2	2	2	2	2	2
CIR249-2	2	2	2	2	2	2	2	2	1	1	2	2	1	2	2	2	2	2	2	1	0	1	1	1	1	1	1	1	1	1	1	0	1	1	1	1	0	0	1	1	1	1	1	1	1	1	0	0	0
CIR249-3	0	0	0	0	0	0	0	0	1	0	0	0	1	0	0	0	0	0	0	1	2	1	1	1	1	1	1	1	1	1	1	2	1	1	1	1	2	2	1	1	1	1	1	1	1	1	2	2	2
CIR253-1	2	2	1	1	1	1	0	1	1	1	1	1	1	0	0	0	0	1	1	1	0	1	0	1	1	0	0	0	0	1	1	0	0	0	0	0	.	.	.	.	.	.	.	.	.	.	0	0	.
CIR253-2	2	2	1	2	2	2	2	2	2	1	2	1	2	1	2	2	2	1	1	2	2	2	2	2	2	1	2	2	2	1	1	0	1	1	1	0	2	2	2	2	1	2	2	2	2	1	1	0	1
CIR253-3	0	0	1	1	0	0	0	0	0	1	0	1	0	1	0	1	0	1	1	0	0	0	0	0	0	1	0	1	0	1	1	2	1	1	2	2	0	0	0	0	1	0	1	0	1	1	1	2	1
CIR253-4	0	0	0	0	1	0	0	0	0	0	0	1	0	0	.	0	1	1	0	0	0	0	0	0	0	0	.	0	1	1	0	0	.	1	0	0	0	0	0	0	0	.	0	1	0	0	0	0	0
CIR364-1	0	0	0	0	0	0	0	0	0	0	0	0	0	0	.	0	0	0	0	0	0	0	0	0	0	0	.	0	0	0	0	0	.	0	0	1	0	0	0	0	0	.	0	0	0	1	0	0	0
CIR364-2	2	2	2	2	1	2	2	2	2	2	2	1	2	2	.	2	1	1	2	2	2	2	2	2	2	2	.	2	1	1	2	2	.	1	2	1	2	2	2	2	2	.	2	1	2	1	2	2	2
CIR364-3	0	0	1	1	1	.	.	.	.	.	.	.	.	.	.	.	.	.	.	.	.	.	.	.	.	.	.	.	.	.	.	2	.	2	2	2	.	.	.	.	.	.	.	.	.	.	.	2	.
CIR364-4	2	2	2	1	1	.	.	.	.	.	.	.	.	.	.	.	.	.	.	.	.	.	.	.	.	.	.	.	.	.	.	0	.	0	1	0	.	.	.	.	.	.	.	.	.	.	.	0	.
CIR364-5	2	1	2	2	2	2	2	1	1	2	1	2	1	2	1	2	2	2	2	2	2	1	1	1	1	2	1	2	2	2	2	.	.	.	.	.	.	.	.	.	.	.	.	.	.	.	1	0	.
CIR364-6	2	2	2	1	1	2	2	2	2	1	2	1	2	2	2	1	1	1	1	2	2	2	2	2	2	2	2	1	1	1	1	.	.	.	.	.	.	.	.	.	.	.	.	.	.	.	2	2	.
CM50-1	0	1	0	0	0	0	0	1	1	0	1	1	0	0	0	0	0	0	0	0	0	1	0	0	0	0	0	0	0	0	0	0	0	0	0	0	.	.	.	.	.	.	.	.	.	.	0	0	.
CM66-1	0	1	1	0	0	0	0	1	0	0	0	0	0	1	0	0	0	0	0	0	0	1	0	0	0	1	0	0	0	0	0	2	1	1	2	1	0	0	1	0	1	0	0	0	1	0	0	0	0
CM66-2	0	1	.	0	0	0	0	1	0	0	0	0	1	.	0	0	0	0	0	0	0	1	0	0	0	.	0	0	0	0	0	0	0	0	0	.	0	0	1	0	.	0	0	0	0	.	0	0	0
CM66-3	2	1	.	2	2	2	2	1	2	2	2	2	1	.	2	2	2	2	2	2	2	1	2	2	2	.	2	2	2	2	2	2	2	2	2	.	2	2	1	2	.	2	2	2	2	.	2	2	2
CM66-4	2	2	2	2	2	2	2	2	1	1	2	2	2	2	1	2	2	2	2	1	0	1	.	1	1	1	0	1	1	1	1	2	1	2	2	2	.	.	.	.	.	.	.	.	.	.	1	2	.
DC30151-1	2	1	1	1	1	1	0	0	0	0	0	0	0	0	0	0	0	0	0	1	0	0	.	0	0	0	0	0	0	0	0	2	1	1	1	2	.	.	.	.	.	.	.	.	.	.	0	0	.
DC40036-1	0	0	1	1	1	0	0	0	1	1	0	0	0	1	0	1	1	0	0	0	0	0	.	0	0	1	0	1	1	0	0	0	0	1	0	0	.	.	.	.	.	.	.	.	.	.	0	0	.
DC40036-2	0	0	0	0	0	0	0	0	0	0	0	0	0	0	0	0	0	0	0	0	0	0	.	0	0	0	0	0	0	0	0	2	1	1	1	2	.	.	.	.	.	.	.	.	.	.	0	0	.
DC40036-3	0	0	0	0	0	0	0	0	1	0	0	0	0	0	1	0	0	0	0	0	0	0	.	0	0	0	1	0	0	0	0	0	1	0	0	0	.	.	.	.	.	.	.	.	.	.	0	0	.
DC40036-4	0	0	1	1	1	0	0	0	0	0	0	0	0	1	0	1	1	0	0	1	2	1	.	1	1	2	1	2	2	1	1	0	0	1	0	0	.	.	.	.	.	.	.	.	.	.	1	0	.
DC40065-1	0	0	0	0	0	0	0	0	0	0	0	0	0	0	0	0	0	0	0	0	0	0	.	0	0	0	0	0	0	0	0	0	0	0	0	0	.	.	.	.	.	.	.	.	.	.	0	0	.
DC40065-2	0	0	1	1	1	0	0	0	0	0	0	0	0	1	1	1	1	0	0	0	0	0	.	0	0	1	1	1	1	0	0	0	1	1	0	0	.	.	.	.	.	.	.	.	.	.	0	0	.
DC40065-3	2	2	2	2	2	1	0	1	1	1	0	1	1	1	1	1	1	1	1	2	2	2	2	1	1	2	2	2	2	2	2	2	2	2	2	2	2	2	2	2	2	2	2	2	2	2	2	2	2
DC40071-1	0	0	0	0	0	0	0	0	0	0	0	0	0	0	0	0	0	0	0	0	0	0	0	0	0	0	0	0	0	0	0	0	0	0	0	0	0	0	0	0	0	0	0	0	0	0	0	0	0
DC40071-2	2	2	2	2	2	2	2	2	2	2	2	1	2	2	2	2	2	1	2	2	2	2	2	2	2	2	2	2	2	1	2	2	2	2	1	1	2	2	2	2	2	2	2	2	1	1	2	2	2
DC40071-3	0	0	1	1	0	0	0	0	0	0	0	1	0	1	0	1	0	1	0	0	0	0	0	0	0	1	0	1	0	1	0	2	1	1	2	2	0	0	0	0	1	0	1	0	1	1	1	2	1
DC40071-4	0	0	1	0	0	0	0	0	0	0	0	1	0	1	1	0	0	1	1	1	2	1	1	1	1	2	2	1	1	2	2	0	1	0	1	1	1	0	0	0	1	1	0	0	1	1	2	2	1
DC40071-5	2	2	1	2	2	2	2	2	2	2	2	1	2	1	2	2	2	1	2	2	2	2	2	2	2	1	2	2	2	1	2	2	2	2	1	1	2	2	2	2	1	2	2	2	1	1	1	0	1
DC40071-6	0	0	1	0	0	0	0	0	0	0	0	1	0	1	0	0	0	1	0	0	0	0	0	0	0	1	0	0	0	1	0	0	0	0	1	1	0	0	0	0	1	0	0	0	1	1	1	2	1
DC40085-1	0	0	0	0	1	0	0	0	.	0	0	1	0	0	0	0	1	0	0	0	0	0	0	0	0	0	0	0	1	0	0	0	0	1	0	0	.	.	.	.	.	.	.	.	.	.	0	0	.
DC40085-2	2	2	2	2	2	2	2	2	1	1	2	2	1	2	2	2	2	2	2	1	0	1	1	1	1	1	1	1	1	1	1	2	2	2	1	2	0	0	1	1	1	1	1	1	0	1	0	0	0
DC40085-3	2	2	2	2	2	2	2	2	2	2	2	2	2	2	2	2	2	2	2	2	2	2	2	2	2	2	2	2	2	2	2	0	1	1	1	1	2	2	2	2	2	2	2	2	2	2	2	2	2
DC40085-4	2	2	2	2	2	2	2	2	2	2	2	1	2	2	1	2	2	1	2	2	2	2	2	2	1	2	1	2	2	1	2	0	0	1	1	0	2	2	2	2	2	1	2	2	2	1	2	2	2
DC400360-1	0	0	0	0	0	0	0	0	0	1	0	0	0	0	1	0	0	0	0	0	0	0	0	0	0	0	1	0	0	0	0	2	2	1	1	2	0	0	0	0	0	1	0	0	0	1	0	0	0
DC400360-2	0	1	0	0	0	0	0	1	0	0	0	0	0	0	0	0	0	0	0	0	0	1	1	0	0	0	0	0	0	0	0	0	0	0	0	0	0	0	1	1	0	0	0	0	0	0	0	0	0
DC400360-3	0	1	1	0	0	0	0	1	0	0	0	1	0	1	0	0	0	1	1	0	0	1	1	0	0	1	0	0	0	1	1	0	0	0	0	1	0	0	1	1	1	0	0	0	0	1	0	0	0
DPL0038-1	2	2	2	1	1	1	0	1	1	1	1	1	0	1	1	0	0	1	1	2	2	2	2	2	2	2	2	1	1	2	2	2	2	1	1	2	1	0	1	1	1	1	0	0	0	1	2	2	1
DPL0050-1	0	0	0	0	1	0	0	0	0	0	0	0	0	0	0	0	1	0	0	0	0	0	0	0	0	0	0	0	1	0	0	0	0	1	0	0	0	0	0	0	0	0	0	1	0	0	0	0	0
DPL0057-1	2	1	1	1	1	1	0	0	1	1	1	0	0	0	1	0	0	0	0	2	2	1	1	2	2	1	2	1	1	1	1	2	2	1	1	1	1	0	0	0	0	1	0	0	0	0	2	2	1
DPL0057-2	0	0	0	1	1	0	0	0	0	0	0	1	0	0	1	1	1	0	1	0	0	0	0	0	0	0	1	1	1	0	1	0	1	1	0	0	0	0	0	0	0	1	1	1	0	0	0	0	0
DPL0057-3	0	0	0	0	0	0	0	0	0	0	0	0	0	0	1	0	0	0	0	0	0	0	1	0	0	0	1	0	0	0	0	0	1	0	0	0	0	0	0	1	0	1	0	0	0	0	0	0	0
DPL0061-1	2	2	2	2	2	2	2	2	2	2	1	1	2	2	1	2	2	1	1	2	2	2	1	1	1	2	1	2	2	1	1	0	0	1	0	0	2	2	2	1	2	1	2	2	1	1	2	2	2
DPL0061-2	2	1	1	1	1	1	0	0	0	0	1	1	0	0	1	0	0	1	1	1	0	0	1	1	1	0	1	0	0	1	1	2	2	1	2	2	0	0	0	1	0	1	0	0	1	1	0	0	0
DPL0061-3	0	0	0	0	0	0	0	0	0	0	0	1	0	0	0	0	0	1	0	0	0	0	0	0	0	0	0	0	0	1	0	0	0	0	0	0	0	0	0	0	0	0	0	0	0	0	0	0	0
DPL0091-1	2	1	1	1	1	1	0	0	0	0	0	0	0	0	0	0	0	0	0	1	0	0	0	0	0	0	0	0	0	0	0	2	1	1	1	2	0	0	0	0	0	0	0	0	0	1	0	0	0
DPL0091-2	0	0	0	0	0	0	0	0	0	0	0	0	0	0	0	0	0	0	0	0	0	0	0	0	0	0	0	0	0	0	0	2	1	1	1	1	0	0	0	0	0	0	0	0	0	0	0	0	0
DPL0091-3	0	0	0	0	0	0	0	0	0	0	0	1	0	0	1	0	0	1	0	0	0	0	0	0	0	0	1	0	0	1	0	.	.	.	.	.	0	0	0	0	0	1	0	0	1	1	0	0	0
DPL00124-1	2	2	2	2	2	2	2	2	2	2	2	1	2	2	1	2	2	1	2	2	2	2	2	2	2	2	1	2	2	1	2	.	.	.	.	.	2	2	2	2	2	1	2	2	2	1	2	2	2
DPL00124-2	0	0	1	1	0	0	0	0	0	0	0	0	0	1	0	1	0	0	0	0	0	0	1	0	0	1	0	1	0	0	0	0	0	0	0	1	1	2	1	2	2	1	2	1	1	2	1	2	2
DPL00124-3	2	2	2	2	2	2	2	2	2	2	2	2	2	2	2	2	2	2	2	2	2	2	1	2	2	2	2	2	2	2	2	2	2	2	2	1	1	0	1	0	1	1	1	1	1	0	1	0	0
DPL00124-4	0	0	0	0	1	1	2	1	1	1	1	1	1	1	1	1	2	1	1	0	0	0	1	0	0	0	0	0	1	0	0	0	0	1	0	0	0	0	0	1	0	0	0	1	0	0	0	0	0
DPL0133-1	2	2	1	1	2	1	0	1	0	0	0	0	0	0	1	0	1	0	0	1	0	1	0	0	0	0	1	0	1	0	0	0	1	1	0	0	0	0	1	0	0	1	0	1	0	0	0	0	0
DPL0133-3	2	1	2	2	2	2	2	1	2	2	2	2	2	2	2	2	2	2	2	2	2	1	2	2	2	2	2	2	2	2	2	2	2	2	2	2	2	2	1	2	2	2	2	2	2	2	2	2	2
DPL0133-4	0	1	1	1	0	0	0	1	0	0	0	0	0	1	1	1	0	0	0	0	0	1	0	0	0	1	1	1	0	0	0	2	2	1	2	2	0	0	1	0	1	1	1	0	1	1	1	2	1
DPL0133-5	0	1	1	1	0	0	0	1	0	0	0	0	0	1	1	1	0	0	0	0	0	1	0	0	0	1	1	1	0	0	0	2	2	1	2	2	0	0	1	0	1	1	1	0	1	1	1	2	1
DPL0182-1	2	2	2	2	2	2	2	2	2	2	2	2	2	2	2	2	2	2	2	2	2	2	2	2	2	2	2	2	2	2	2	2	2	2	2	2	2	2	2	2	2	2	2	2	2	2	2	2	2
DPL0182-2	0	1	0	0	0	0	0	1	0	0	0	0	0	0	0	0	0	0	0	0	0	1	0	0	0	0	0	0	0	0	0	2	1	1	1	1	0	0	1	0	0	0	0	0	0	0	0	0	0
DPL0182-3	2	2	2	2	2	2	2	2	2	2	2	2	1	2	2	2	2	2	2	2	2	2	2	2	2	2	2	2	2	2	2	2	2	2	2	1	2	2	2	2	2	2	2	2	2	1	2	2	2
DPL0183-1	0	1	0	0	0	0	0	1	0	0	0	0	0	0	0	0	0	0	0	0	0	1	0	0	0	0	0	0	0	0	0	0	0	0	0	0	0	0	1	0	0	0	0	0	0	0	0	0	0
DPL0183-2	0	1	1	1	0	0	0	1	0	0	0	0	0	1	1	1	0	0	0	0	0	1	0	0	0	1	1	1	0	0	0	2	2	1	2	2	0	0	1	0	1	1	1	0	1	1	1	2	1
DPL0183-3	2	1	2	2	2	2	2	1	2	2	2	2	2	2	2	2	2	2	2	2	2	1	2	2	2	2	2	2	2	2	2	2	2	2	2	2	2	2	1	2	2	2	2	2	2	2	2	2	2
DPL0183-4	0	0	1	0	0	0	0	0	0	0	0	0	0	1	1	0	0	0	0	0	0	0	0	0	0	1	1	0	0	0	0	2	2	1	2	2	0	0	0	0	1	1	0	0	1	1	1	2	1
DPL0183-5	0	1	1	0	0	0	0	1	0	0	0	0	0	1	1	0	0	0	0	0	0	1	0	0	0	1	1	0	0	0	0	2	2	1	2	2	0	0	1	0	1	1	0	0	1	1	1	2	1
DPL0187-1	0	1	1	0	0	0	0	1	0	0	0	0	0	1	1	0	0	0	0	0	0	1	0	0	0	1	1	0	0	0	0	2	2	1	2	2	0	0	1	0	1	1	0	0	1	1	1	2	1
DPL0187-2	0	0	0	0	0	0	0	0	0	0	0	0	0	0	0	0	0	0	0	0	0	0	0	0	0	0	0	0	0	0	0	0	0	0	1	0	0	0	0	0	0	0	0	0	1	0	0	0	0
DPL0187-3	0	1	0	0	0	0	0	1	1	1	0	1	1	0	1	0	0	1	0	1	2	2	2	1	1	1	2	1	1	2	1	2	2	1	2	2	2	2	2	2	1	2	1	1	2	2	1	0	1
DPL0197-1	2	2	2	2	2	2	2	2	1	1	2	2	1	2	2	2	2	2	2	1	0	1	1	1	1	1	1	1	1	1	1	2	2	2	2	2	0	0	1	1	1	1	1	1	1	1	0	0	0
DPL0197-3	0	0	0	0	0	0	0	0	1	0	0	0	1	0	0	0	0	0	0	1	2	1	1	1	1	1	1	1	1	1	1	2	1	1	1	1	2	2	1	1	1	1	1	1	1	1	2	2	2
DPL0210-1	2	2	2	2	2	1	0	1	0	0	1	0	0	1	0	1	1	0	0	1	0	1	0	1	0	1	0	1	1	0	0	2	1	2	1	2	1	2	2	1	2	1	2	2	1	2	1	2	2
DPL0212-1	0	0	1	1	0	0	0	0	0	0	0	0	0	1	1	1	0	0	0	0	0	0	0	0	0	1	1	1	0	0	0	2	2	1	1	2	0	0	0	0	1	1	1	0	0	1	1	2	1
DPL0212-2	0	0	1	0	0	0	0	0	0	0	0	0	0	1	1	0	0	0	0	0	0	0	0	0	0	1	1	0	0	0	0	2	2	1	1	1	0	0	0	0	1	1	0	0	0	0	0	0	0
DPL0212-3	2	2	2	1	2	2	2	2	2	2	2	2	2	2	2	1	2	2	2	2	2	2	2	2	2	2	2	1	2	2	2	2	2	2	2	1	2	2	2	2	2	2	1	2	2	1	1	0	1
DPL0222-1	2	2	2	1	2	1	0	1	1	0	1	1	1	1	1	0	1	1	0	2	2	2	2	1	2	2	2	1	2	2	1	0	1	1	0	1	1	0	1	1	1	1	0	1	0	1	1	0	0
DPL0244-1	0	1	0	0	1	0	0	1	0	0	0	0	0	0	1	0	1	0	0	0	0	1	0	1	0	0	1	0	1	0	0	2	2	2	2	2	0	0	1	0	0	1	0	1	1	1	0	0	0
DPL0244-2	2	1	1	1	1	1	0	0	0	0	1	0	0	0	1	0	0	1	0	1	0	0	0	1	1	0	1	0	0	1	0	0	1	0	0	0	1	2	1	1	1	2	1	1	1	1	0	0	1
DPL0244-3	0	1	1	1	1	1	2	2	2	2	1	2	2	2	1	2	2	1	2	1	2	2	2	1	1	2	1	2	2	1	2	2	1	2	2	2	1	0	1	1	1	0	1	1	1	1	2	2	1
DPL0244-4	2	2	2	2	2	2	2	2	2	2	2	1	2	2	2	2	2	2	2	2	2	2	2	2	2	2	2	2	2	2	2	2	2	2	1	1	2	2	2	2	2	2	2	2	1	1	1	0	1
DPL0244-5	2	1	2	2	2	2	2	1	2	2	2	2	2	2	2	2	2	2	2	2	2	1	2	2	2	2	2	2	2	2	2	.	.	.	.	.	2	2	1	2	2	2	2	2	2	2	2	2	2
DPL268-1	0	1	1	1	0	0	0	1	0	0	0	0	0	1	1	1	0	0	0	0	0	1	0	0	0	1	1	1	0	0	0	.	.	.	.	.	0	0	1	0	1	1	1	0	1	1	1	2	1
DPL268-2	2	1	1	1	1	1	0	0	0	0	1	0	0	0	1	0	0	1	0	2	2	1	1	2	2	1	2	1	1	2	1	0	1	0	0	0	1	0	0	0	0	1	0	0	0	0	1	0	0
DPL268-3	2	1	1	1	1	1	0	0	0	0	1	0	0	0	1	0	0	1	0	2	2	1	1	2	2	1	2	1	1	2	1	0	1	0	0	0	1	0	0	0	0	1	0	0	0	0	1	0	0
DPL282-1	0	1	0	0	0	0	0	1	0	0	0	0	1	0	0	0	0	0	0	0	0	1	1	0	0	0	0	0	0	0	0	0	0	0	1	1	0	0	1	1	0	0	0	0	1	1	0	0	0
DPL282-2	0	0	1	1	0	0	0	0	0	0	0	0	.	1	1	1	0	.	.	0	0	0	1	0	.	1	1	1	0	.	.	2	2	1	2	2	0	0	0	1	1	1	1	0	1	1	1	2	1
DPL284-1	0	1	1	1	1	0	0	1	0	0	0	0	0	1	1	1	1	0	0	0	0	1	1	0	0	1	1	1	1	0	0	2	2	2	1	1	1	2	2	2	2	2	2	2	1	1	1	2	2
DPL0301-1	2	1	1	1	1	2	2	1	2	2	2	2	2	1	2	1	1	2	2	2	2	1	1	2	2	1	2	1	1	2	2	2	2	1	2	2	1	0	0	0	0	1	0	0	1	1	1	0	0
DPL0301-2	0	1	0	0	0	0	0	1	0	0	0	0	0	0	0	0	0	0	0	0	0	1	0	0	0	0	0	0	0	0	0	2	1	1	2	1	0	0	1	0	0	0	0	0	1	0	0	0	0
DPL0301-3	2	1	2	2	2	2	2	1	2	2	2	2	2	2	2	2	2	2	2	2	2	1	2	2	2	2	2	2	2	2	2	2	2	2	2	2	2	2	1	2	2	2	2	2	2	2	2	2	2
DPL0301-4	0	1	1	0	0	0	0	1	0	0	0	0	0	1	0	0	0	0	0	0	0	1	0	0	0	1	0	0	0	0	0	2	1	1	2	2	0	0	1	0	1	0	0	0	1	1	1	2	1
DPL0308-1	0	0	0	0	0	0	0	0	0	0	0	0	0	0	0	0	0	0	0	0	0	0	0	0	0	0	0	0	0	0	0	2	1	1	1	1	0	0	0	0	0	0	0	0	0	0	0	0	0
DPL0308-3	2	1	2	2	2	2	2	1	2	2	2	2	2	2	2	2	2	2	2	2	2	1	2	2	2	2	2	2	2	2	2	0	1	1	1	1	2	2	1	2	2	2	2	2	2	2	2	2	2
DPL0308-4	0	1	1	0	0	0	0	1	0	0	0	0	0	1	0	0	0	0	0	0	0	1	0	0	0	1	0	0	0	0	0	2	1	1	2	1	0	0	1	0	1	0	0	0	1	0	0	0	0
DPL0308-5	2	1	2	2	2	2	2	1	2	2	2	.	2	2	2	2	2	2	2	.	.	.	.	.	.	.	.	.	.	.	.	2	2	2	2	2	.	2	1	2	2	2	2	2	2	2	.	2	2
DPL0353-1	0	1	1	0	0	0	0	1	0	0	0	.	0	1	1	0	0	0	0	.	.	.	.	.	.	.	.	.	.	.	.	2	2	1	1	1	.	0	1	0	1	1	0	0	0	0	.	0	0
DPL0353-2	2	1	2	2	2	2	2	1	2	2	2	.	2	2	2	2	2	2	2	.	.	.	.	.	.	.	.	.	.	.	.	0	1	1	1	1	.	2	1	2	2	2	2	2	2	2	.	2	2
DPL0353-3	0	1	1	0	0	0	0	1	0	0	0	.	0	1	1	0	0	0	0	.	.	.	.	.	.	.	.	.	.	.	.	2	2	1	2	1	.	0	1	0	1	1	0	0	1	0	.	0	0
DPL0354-1	0	0	1	1	1	1	2	1	2	1	2	2	1	2	1	2	2	2	1	1	2	1	2	1	1	2	1	2	2	2	1	2	1	2	2	2	2	2	1	2	2	1	2	2	2	2	2	2	2
DPL0354-2	0	1	0	0	1	0	0	1	0	0	1	0	0	0	0	0	1	0	0	.	.	.	.	.	.	.	.	.	.	.	.	0	0	1	1	1	.	0	1	0	0	0	0	1	1	1	.	2	1
DPL0354-3	2	1	2	1	2	2	2	1	1	1	2	2	1	2	2	1	2	2	1	1	0	0	0	1	1	1	1	0	1	1	0	0	1	1	0	0	0	0	0	0	1	1	0	1	0	0	0	0	0
DPL355-1	2	2	1	1	1	1	0	1	1	1	0	0	1	0	1	0	0	0	0	1	0	1	1	0	0	0	1	0	0	0	0	2	2	1	1	2	1	2	2	2	1	2	1	1	1	2	0	0	1
DPL0375-1	0	0	0	0	0	0	0	0	0	0	0	0	0	0	0	0	0	0	0	1	2	1	1	1	1	1	1	1	1	1	1	0	0	0	0	0	1	0	0	0	0	0	0	0	0	0	1	0	0
DPL0375-4	2	1	2	1	2	2	2	1	1	1	2	2	1	2	2	1	2	2	1	1	0	0	0	1	1	1	1	0	1	1	0	0	1	1	0	0	1	2	1	1	2	2	1	2	1	1	0	0	1
DPL0375-5	0	1	1	1	0	0	0	1	1	1	0	0	1	1	0	1	0	0	1	1	2	2	2	1	1	2	1	2	1	1	2	2	1	1	2	2	2	2	2	2	2	1	2	1	2	2	2	2	2
DPL0375-6	0	0	0	0	0	0	0	0	0	0	0	0	0	0	0	0	0	0	0	0	0	0	0	0	0	0	0	0	0	0	0	0	0	0	0	0	0	0	0	0	0	0	0	0	0	0	0	0	0
DPL376-1	0	1	0	0	1	1	2	2	1	1	1	1	1	1	1	1	2	1	1	0	0	1	0	0	0	0	0	0	1	0	0	0	0	1	0	0	1	2	2	1	1	1	1	2	1	1	0	0	1
DPL376-2	0	1	0	0	0	0	0	1	1	1	1	0	0	0	1	0	0	0	0	1	2	2	1	1	1	1	2	1	1	1	1	0	1	0	1	0	2	2	2	1	1	2	1	1	2	1	2	2	2
DPL376-3	2	1	1	1	1	2	2	1	1	1	2	2	1	1	1	1	1	2	2	1	0	0	0	1	1	0	0	0	0	1	1	2	1	1	1	1	0	0	0	0	0	0	0	0	0	0	0	0	0
DPL425-1	0	0	0	0	0	0	0	0	0	0	0	0	0	0	0	0	0	0	0	0	0	0	0	0	0	0	0	0	0	0	0	0	0	0	0	0	0	0	0	0	0	0	0	0	0	0	0	0	0
DPL426-1	2	2	2	2	2	2	2	2	2	2	2	2	1	2	2	2	2	2	1	2	2	2	2	2	2	2	2	2	2	2	1	0	1	1	1	0	2	2	2	2	2	2	2	2	2	1	1	0	1
DPL426-2	2	2	2	1	1	2	2	2	1	1	2	2	2	2	1	1	1	2	2	1	0	1	1	1	1	1	0	0	0	1	1	2	1	1	2	2	1	2	2	2	2	1	1	1	2	2	1	2	2
DPL426-3	0	0	0	0	0	0	0	0	0	0	0	0	0	0	0	0	0	0	0	1	2	1	2	1	1	1	1	1	1	1	1	0	0	0	0	0	1	0	0	1	0	0	0	0	0	0	1	0	0
DPL432-1	2	1	1	1	1	2	2	1	2	2	2	1	1	1	1	1	1	1	1	2	2	1	2	2	1	1	1	1	1	1	1	0	0	0	0	0	1	0	0	1	0	0	0	0	0	0	1	0	0
DPL432-3	0	1	1	1	1	1	2	2	1	1	2	2	2	2	2	2	2	2	2	1	2	2	2	1	2	2	2	2	2	2	2	2	2	2	2	2	2	2	2	2	2	2	2	2	2	2	2	2	2
DPL0450-1	2	2	2	2	2	2	2	2	2	2	2	2	2	2	2	2	2	2	2	1	0	1	0	1	1	1	1	1	1	1	1	2	2	2	2	2	1	2	2	1	2	2	2	2	2	2	1	2	2
DPL0478-1	2	2	2	1	2	1	0	1	1	0	1	0	0	1	1	0	1	0	1	1	0	1	0	1	1	1	1	0	1	0	1	2	2	2	1	2	0	0	1	0	1	1	0	1	0	1	0	0	0
DPL0478-2	2	2	2	2	2	2	2	2	2	2	2	1	1	2	2	2	2	1	2	2	2	2	1	2	2	2	2	2	2	1	2	2	2	2	2	2	2	2	2	1	2	2	2	2	2	2	2	2	2
DPL0478-3	0	1	0	0	0	0	0	1	1	1	0	1	1	0	1	0	0	1	0	1	2	2	2	1	1	1	2	1	1	2	1	2	2	1	2	2	2	2	2	2	1	2	1	1	2	2	1	0	1
DPL0478-4	0	0	0	0	1	0	0	0	0	0	0	0	.	0	1	0	1	0	0	0	0	0	0	0	0	0	1	0	1	0	0	0	1	1	0	1	0	0	0	0	0	1	0	1	0	1	0	0	0
DPL491-1	2	1	1	2	2	2	2	1	1	1	2	1	.	1	1	2	2	1	2	1	0	0	0	1	1	0	0	1	1	0	1	0	0	1	0	0	0	0	0	0	0	0	1	1	0	0	1	2	1
DPL491-2	2	2	2	1	2	2	2	2	2	2	1	2	.	2	.	1	2	2	2	2	2	2	2	1	1	2	.	1	2	2	2	2	.	2	2	2	2	2	2	2	2	.	1	2	2	2	2	2	2
DPL491-3	0	1	0	0	0	0	0	1	0	0	1	0	0	0	1	0	0	0	0	1	2	2	2	1	2	1	2	1	1	1	1	0	1	0	0	1	1	0	1	1	0	1	0	0	0	1	1	0	0
DPL492-1	2	1	2	2	2	2	2	1	2	2	1	2	2	2	1	2	2	2	1	1	0	0	0	0	0	1	0	1	1	1	0	2	1	2	1	1	0	0	0	0	1	0	1	1	0	0	0	0	0
DPL492-2	0	0	0	1	1	0	0	0	0	0	0	0	0	0	0	1	1	0	0	0	0	0	0	0	0	0	0	1	1	0	0	0	0	1	0	0	0	0	0	0	0	0	1	1	0	0	0	0	0
DPL0504-1	0	0	0	1	1	0	0	0	0	0	0	0	0	0	0	1	1	0	0	0	0	0	0	0	0	0	0	1	1	0	0	0	0	1	0	0	0	0	0	0	0	0	1	1	0	0	0	0	0
DPL0504-2	2	2	1	1	1	1	0	1	1	1	1	0	1	0	1	0	0	0	0	2	2	2	2	1	1	1	2	1	1	1	1	0	1	0	1	0	2	2	2	2	1	2	1	1	2	1	2	2	2
DPL0504-3	0	0	1	1	0	.	.	.	.	.	.	.	.	.	.	.	.	.	.	.	.	.	.	.	.	.	.	.	.	.	.	0	1	0	1	1	.	2	1	2	2	2	2	1	2	2	.	2	2
DPL0504-4	2	2	2	2	2	.	.	.	.	.	.	.	.	.	.	.	.	.	.	.	.	.	.	.	.	.	.	.	.	.	.	2	1	2	2	1	.	2	2	1	2	1	2	2	2	1	.	0	1
DPL0504-5	2	1	2	1	1	2	2	1	2	2	2	1	1	2	2	1	1	1	1	2	2	1	1	2	1	2	2	1	1	1	1	.	.	.	.	.	1	0	0	0	1	1	0	0	1	1	1	0	0
DPL0504-6	0	1	1	1	1	1	2	2	1	1	1	1	1	2	2	2	2	1	1	0	0	1	1	0	0	1	1	1	1	0	0	.	.	.	.	.	1	2	2	2	2	2	2	2	1	1	1	2	2
DPL0504-8	2	2	2	2	2	2	2	2	2	2	2	2	2	2	2	2	2	2	2	2	2	2	2	2	2	2	2	2	2	2	2	2	2	2	2	2	1	0	1	1	1	1	1	1	1	1	2	2	1
DPL0509-1	0	0	0	0	0	0	0	0	0	0	0	0	0	0	0	0	0	0	0	0	0	0	0	0	0	0	0	0	0	0	0	2	1	1	1	1	0	0	0	0	0	0	0	0	0	0	0	0	0
DPL0509-2	2	2	1	1	1	1	0	1	0	0	0	0	0	0	1	0	0	0	0	1	0	1	1	0	0	0	1	0	0	0	0	2	2	1	2	2	0	0	1	1	0	1	0	0	1	1	1	2	1
DPL0509-3	0	0	0	1	0	0	0	0	0	0	0	0	0	0	0	1	0	0	0	0	0	0	0	0	0	0	0	1	0	0	0	0	0	0	0	0	0	0	0	0	0	0	1	0	0	0	0	0	0
DPL522-1	0	0	0	1	0	0	0	0	0	0	0	0	0	0	0	1	0	0	0	0	0	0	1	0	0	0	0	1	0	0	0	0	0	0	0	0	0	0	0	1	0	0	1	0	0	0	0	0	0
DPL522-2	2	2	2	2	2	2	2	2	2	2	2	2	2	2	2	2	2	2	2	2	2	2	1	2	2	2	2	2	2	2	2	2	2	2	2	2	2	2	2	1	2	2	2	2	2	2	2	2	2
DPL522-3	2	1	1	1	1	1	0	0	0	0	1	0	0	0	0	0	0	0	0	1	0	0	0	1	1	0	0	0	0	0	0	0	0	0	0	0	0	0	0	0	0	0	0	0	0	0	1	2	1
DPL522-4	0	0	1	0	1	0	0	0	0	0	0	1	1	1	1	0	1	1	1	1	2	1	1	1	1	2	2	1	2	2	2	0	1	1	0	0	1	0	0	0	1	1	0	1	0	0	2	2	1
DPL0524-1	2	2	2	2	1	1	0	1	1	1	1	0	1	1	1	1	0	0	1	1	0	1	0	1	0	1	1	1	0	0	1	2	2	1	1	2	1	2	2	1	2	2	2	1	1	2	0	0	1
DPL0524-2	2	2	2	2	2	1	0	1	1	1	1	1	1	1	1	1	1	1	1	2	2	2	2	2	2	2	2	2	2	2	2	2	2	2	2	2	2	2	2	2	2	2	2	2	2	2	1	0	1
DPL0524-3	2	2	2	2	2	1	0	1	1	1	1	1	.	1	1	1	1	1	1	2	2	2	2	2	1	2	2	2	2	2	2	0	1	1	1	1	2	2	2	2	2	2	2	2	2	2	2	2	2
DPL0524-4	0	0	1	0	0	0	0	0	0	0	0	1	1	1	0	0	0	0	1	0	0	0	0	0	1	1	0	0	0	0	1	2	1	1	1	1	0	0	0	0	1	0	0	0	0	0	1	2	1
DPL551-1	0	0	1	1	0	0	0	0	0	0	0	0	0	1	0	1	0	0	0	0	0	0	0	0	0	1	0	1	0	0	0	0	0	0	0	0	1	2	1	1	2	1	2	1	1	1	1	2	2
DPL554-1	0	0	0	0	0	0	0	0	0	0	0	0	0	0	0	0	0	0	0	0	0	0	0	0	0	0	0	0	0	0	0	2	1	1	1	1	0	0	0	0	0	0	0	0	0	0	0	0	0
DPL0591-1	2	1	2	2	1	1	0	0	1	1	0	0	.	1	0	1	0	0	0	1	0	0	1	0	0	1	0	1	0	0	0	2	1	1	2	2	1	2	1	2	2	1	2	1	2	2	1	2	2
DPL0591-2	2	2	2	2	2	2	2	2	1	1	2	2	.	2	2	2	2	2	2	2	2	2	1	2	2	2	2	2	2	2	2	2	2	2	1	1	1	0	1	0	1	1	1	1	0	0	1	0	0
DPL0592-1	2	2	2	2	1	2	2	2	2	2	2	2	2	2	2	2	1	2	2	2	2	2	2	2	2	2	2	2	1	2	2	2	2	1	1	1	1	0	1	1	1	1	1	0	0	0	2	2	1
DPL0609-1	0	0	0	0	0	0	0	0	0	0	0	0	0	0	0	0	0	0	0	0	0	0	0	0	0	0	0	0	0	0	0	0	0	0	0	1	1	2	1	1	1	1	1	1	1	2	0	0	1
DPL644-1	0	0	0	0	1	0	0	0	0	0	0	0	0	0	0	0	1	0	0	0	0	0	0	0	0	0	0	0	1	0	0	0	0	1	1	0	0	0	0	0	0	0	0	1	1	0	0	0	0
DPL682-1	2	1	1	1	1	1	0	0	0	0	0	0	0	0	0	0	0	0	0	.	.	.	.	.	.	.	.	.	.	.	.	0	0	0	0	0	.	0	0	0	0	0	0	0	0	0	.	0	0
DPL704-1	2	2	2	2	2	2	2	2	2	1	2	2	2	2	1	2	2	2	2	.	.	.	.	.	.	.	.	.	.	.	.	2	1	2	2	2	.	0	1	1	1	0	1	1	1	1	.	2	1
DPL704-2	2	2	2	2	2	2	2	2	1	1	2	2	2	2	1	2	2	2	2	.	.	.	.	.	.	.	.	.	.	.	.	2	1	2	2	2	.	0	1	0	1	0	1	1	1	1	.	2	1
DPL704-4	0	0	1	0	0	0	0	0	0	0	0	0	0	1	0	0	0	0	0	.	.	.	.	.	.	.	.	.	.	.	.	0	0	0	0	0	.	0	0	1	1	0	0	0	0	0	.	0	0
DPL749-1	0	0	1	0	0	0	0	0	0	0	0	0	0	1	1	0	0	0	0	0	0	0	0	0	0	1	1	0	0	0	0	0	1	0	0	1	0	0	0	0	1	1	0	0	0	1	0	0	0
DPL749-2	2	2	2	1	2	2	2	2	2	2	2	2	2	2	2	1	2	2	2	1	0	1	1	1	1	1	1	0	1	1	1	0	1	1	0	0	1	2	2	2	2	2	1	2	1	1	0	0	1
DPL749-3	0	1	1	1	0	0	0	1	1	1	0	0	1	1	1	1	0	0	1	1	2	2	2	1	1	2	2	2	1	1	2	2	2	1	2	2	2	2	2	2	2	2	2	1	2	2	2	2	2
DPL749-4	2	1	2	2	2	1	0	0	0	0	1	1	0	1	0	1	1	1	0	2	2	1	1	2	2	2	1	2	2	2	1	2	1	2	2	2	1	0	0	0	1	0	1	1	1	1	2	2	1
DPL749-5	2	2	1	1	1	2	2	2	1	1	1	1	1	1	2	1	1	1	1	1	0	1	0	0	0	0	1	0	0	0	0	0	1	0	0	0	0	0	1	0	0	1	0	0	0	0	0	0	0
DPL796-1	2	2	2	1	1	1	0	1	0	0	1	0	0	1	1	0	0	0	0	1	0	1	0	1	0	1	1	0	0	0	0	2	2	1	1	2	0	0	1	0	1	1	0	0	0	1	0	0	0
DPL796-2	2	1	1	1	1	2	2	1	1	2	2	2	2	1	2	1	1	2	2	2	2	1	2	2	2	1	2	1	1	2	2	.	.	.	.	.	2	2	1	2	1	2	1	1	2	2	2	2	2
DPL796-3	2	2	2	2	2	2	2	2	1	1	2	2	2	2	2	2	2	2	2	2	2	2	1	2	2	2	2	2	2	2	2	2	2	2	2	2	2	2	2	1	2	2	2	2	2	2	2	2	2
DPL796-4	0	0	0	0	0	0	0	0	1	1	0	0	0	0	0	0	0	0	0	0	0	0	1	0	0	0	0	0	0	0	0	2	1	1	1	1	0	0	0	1	0	0	0	0	0	0	0	0	0
DPL0811-1	2	2	2	2	2	2	2	2	2	1	1	1	1	2	2	2	2	1	1	2	2	2	1	1	1	2	2	2	2	1	1	2	2	2	1	2	.	.	.	.	.	.	.	.	.	.	1	0	.
DPL0811-2	2	2	1	1	1	2	2	2	2	2	1	1	1	1	2	1	1	1	1	2	2	2	2	2	2	1	2	1	1	1	1	2	2	1	2	1	2	2	2	2	1	2	1	1	2	1	2	2	2
DPL0811-3	2	2	1	1	2	1	0	1	1	0	0	0	0	0	1	0	1	0	0	1	0	1	1	0	0	0	1	0	1	0	0	2	2	2	1	2	0	0	1	1	0	1	0	1	0	1	0	0	0
DPL0811-4	2	2	2	2	2	1	0	1	.	0	1	1	1	1	1	1	1	0	1	2	2	2	2	2	2	2	2	2	2	1	2	2	2	2	2	2	2	2	2	2	2	2	2	2	2	2	2	2	2
DPL0811-6	2	2	2	2	2	2	2	2	2	2	2	2	2	2	2	2	2	2	2	2	2	2	2	2	2	2	2	2	2	2	2	2	2	2	2	2	2	2	2	2	2	2	2	2	2	2	2	2	2
DPL831-1	0	1	0	0	0	0	0	1	0	0	0	0	0	0	0	0	0	0	0	0	0	1	1	0	0	0	0	0	0	0	0	0	0	0	0	1	0	0	1	1	0	0	0	0	0	1	0	0	0
DPL864-1	2	2	1	.	1	1	0	1	0	.	1	1	0	0	1	.	0	1	0	1	0	1	0	0	0	0	1	.	0	1	0	2	2	1	1	2	0	0	1	0	0	1	.	0	0	1	0	0	0
DPL894-1	2	2	2	.	2	2	2	2	2	.	2	2	2	2	2	.	2	2	2	2	2	2	2	2	1	2	2	.	2	2	2	2	2	2	2	2	2	2	2	2	2	2	.	2	2	2	2	2	2
DPL894-2	0	0	0	.	0	0	0	0	1	.	0	0	0	0	0	.	0	0	0	0	0	0	0	0	0	0	0	.	0	0	0	0	0	0	0	0	0	0	0	0	0	0	.	0	0	0	0	0	0
DPL894-3	0	0	0	.	0	0	0	0	0	.	0	0	0	0	0	.	0	0	0	0	0	0	0	0	1	0	0	.	0	0	0	0	0	0	0	0	0	0	0	0	0	0	.	0	0	0	0	0	0
DPL917-1	2	1	1	1	1	1	0	0	0	0	0	0	1	0	0	0	0	1	1	1	0	0	1	0	0	0	0	0	0	1	1	0	0	0	0	1	0	0	0	1	0	0	0	0	0	1	0	0	0
DPL917-2	2	2	1	1	2	1	0	1	0	0	0	1	0	0	0	0	1	1	0	1	0	1	0	1	1	0	0	0	1	1	0	2	1	2	2	1	1	2	2	1	1	1	1	2	2	1	1	2	2
DPL917-3	2	2	2	2	2	2	2	2	2	2	2	1	2	2	2	2	2	1	2	2	2	2	2	1	1	2	2	2	2	1	2	2	2	2	1	2	2	2	2	2	2	2	2	2	1	2	2	2	2
DPL917-4	0	0	0	0	0	0	0	0	0	0	0	0	0	0	0	0	0	0	0	1	2	1	1	1	1	1	1	1	1	1	1	0	0	0	0	0	1	0	0	0	0	0	0	0	0	0	1	0	0
GH70-1	0	1	1	1	1	1	2	2	2	2	1	2	2	2	1	2	2	2	2	0	0	1	1	0	1	1	0	1	1	1	1	2	1	2	2	2	1	2	2	2	2	1	2	2	2	2	0	0	1
GH70-2	2	2	2	2	2	2	2	2	2	2	2	1	2	2	2	2	2	1	2	2	2	2	1	2	2	2	2	2	2	1	2	2	2	2	1	2	2	2	2	1	2	2	2	2	1	2	2	2	2
GH111-1	2	2	2	2	2	2	2	2	1	1	2	1	1	2	2	2	2	1	1	2	2	2	2	2	2	2	2	2	2	1	1	2	2	2	2	2	2	2	2	2	2	2	2	2	2	2	2	2	2
GH111-2	2	1	2	2	2	2	2	1	1	1	2	2	1	2	2	2	2	2	1	1	0	0	1	1	0	1	1	1	1	1	0	0	1	1	1	1	0	0	0	1	1	1	1	1	1	1	1	2	1
GH111-3	2	2	2	1	1	2	2	2	1	1	2	1	1	2	2	1	1	1	1	2	2	2	2	2	2	2	2	1	1	1	1	2	2	1	1	1	2	2	2	2	2	2	1	1	1	1	2	2	2
GH111-4	2	2	2	2	2	2	2	2	1	1	2	1	1	2	2	2	2	1	1	1	0	1	0	1	0	1	1	1	1	0	0	2	2	2	2	2	1	2	2	1	2	2	2	2	2	2	1	2	2
GH111-5	2	2	2	1	1	2	2	2	2	2	2	2	2	2	2	1	1	2	2	2	2	2	2	2	1	2	2	1	1	2	2	2	2	1	1	1	2	2	2	2	2	2	1	1	1	1	2	2	2
GH189-1	0	1	0	1	0	0	0	1	0	0	0	0	0	0	0	1	0	0	0	1	2	2	2	1	1	1	1	2	1	1	1	2	1	1	1	1	2	2	2	2	1	1	2	1	1	1	2	2	2
GH189-2	2	1	1	1	1	2	2	1	2	2	2	2	2	1	1	1	1	2	2	2	2	1	1	2	2	1	1	1	1	2	2	0	0	0	1	1	1	0	0	0	0	0	0	0	1	1	1	0	0
GH189-3	0	1	0	1	1	1	2	2	2	2	1	1	2	1	2	2	2	1	2	1	2	2	2	1	1	1	2	2	2	1	2	2	2	2	2	1	.	.	.	.	.	.	.	.	.	.	2	2	.
GH199-1	2	2	2	1	2	1	0	1	0	0	0	1	1	1	1	0	1	1	1	1	0	1	1	0	1	1	1	0	1	1	1	0	1	1	0	1	0	0	1	1	1	1	0	1	0	1	0	0	0
GH199-2	2	1	1	1	1	1	0	0	1	0	0	0	0	0	1	0	0	0	0	2	2	1	1	1	2	1	2	1	1	1	1	0	1	0	0	0	1	0	0	0	0	1	0	0	0	0	1	0	0
GH199-3	2	2	2	1	2	2	2	2	2	1	2	2	2	2	2	1	2	2	2	2	2	2	2	2	2	2	2	1	2	2	2	2	2	2	2	2	2	2	2	2	2	2	1	2	2	2	2	2	2
GH220-1	0	0	0	0	0	0	0	0	0	1	0	1	1	0	0	0	0	1	0	0	0	0	0	0	0	0	0	0	0	1	0	2	1	1	1	1	1	2	1	1	1	1	1	1	1	1	1	2	2
GH282-1	2	1	2	2	2	2	2	1	1	1	2	2	2	2	2	2	2	2	2	2	2	1	2	2	2	2	2	2	2	2	2	0	1	1	1	0	1	0	0	1	1	1	1	1	1	0	2	2	1
GH282-2	2	2	2	2	2	2	2	2	2	1	2	1	1	2	2	2	2	1	2	2	2	2	2	2	1	2	2	2	2	1	2	0	1	1	0	1	1	0	1	1	1	1	1	1	0	1	1	0	0
GH282-3	2	1	2	2	2	2	2	1	2	1	2	1	2	2	2	2	2	1	2	2	2	1	2	2	1	2	2	2	2	1	2	2	2	2	2	2	2	2	1	2	2	2	2	2	2	2	2	2	2
GH282-4	2	2	2	1	1	2	2	2	1	2	1	2	1	2	1	1	1	2	1	1	0	1	0	0	1	1	0	0	0	1	0	0	0	0	1	0	1	2	2	1	2	1	1	1	2	1	0	0	1
GH283-1	2	2	2	1	1	1	0	1	0	1	1	1	0	1	0	0	0	1	0	1	0	1	1	0	0	1	0	0	0	1	0	2	1	1	1	2	0	0	1	1	1	0	0	0	0	1	0	0	0
GH283-2	2	2	2	1	2	1	0	1	1	0	0	1	0	1	1	0	1	0	0	1	0	1	1	0	0	1	1	0	1	0	0	0	1	1	0	1	0	0	1	1	1	1	0	1	0	1	0	0	0
GH283-3	2	1	1	1	1	1	0	0	0	0	1	0	0	0	1	0	0	0	0	1	0	0	0	1	0	0	1	0	0	0	0	0	1	0	1	1	0	0	0	0	0	1	0	0	1	1	0	0	0
GH283-4	0	0	0	0	0	0	0	0	0	0	0	0	0	0	0	0	0	0	1	.	.	.	.	.	.	.	.	.	.	.	.	.	.	.	.	.	.	.	.	.	.	.	.	.	.	.	.	0	.
GH298-1	0	0	1	1	1	1	2	1	1	1	1	1	2	2	2	2	2	1	2	.	.	.	.	.	.	.	.	.	.	.	.	.	.	.	.	.	.	.	.	.	.	.	.	.	.	.	.	2	.
GH301-1	2	2	2	1	2	2	2	2	2	2	2	2	1	2	2	1	2	2	1	2	2	2	2	2	2	2	2	1	2	2	1	2	2	2	2	2	2	2	2	2	2	2	1	2	2	2	1	0	1
GH302-1	0	0	1	1	0	0	0	0	0	0	0	0	.	1	0	1	0	1	1	0	0	0	0	0	0	1	0	1	0	1	1	2	1	1	1	1	0	0	0	0	1	0	1	0	0	0	1	2	1
GH303-1	2	2	2	1	2	2	2	2	2	2	2	2	.	2	2	1	2	2	1	2	2	2	2	2	2	2	2	1	2	2	1	2	2	2	2	2	2	2	2	2	2	2	1	2	2	2	1	0	1
GH326-1	0	0	1	0	0	0	0	0	0	0	0	0	.	1	0	0	0	1	0	0	0	0	0	0	0	1	0	0	0	1	0	2	1	1	1	1	0	0	0	0	1	0	0	0	0	0	0	0	0
GH326-2	2	2	2	2	2	2	2	2	2	2	2	2	2	2	1	2	2	2	2	.	.	.	.	.	.	.	.	.	.	.	.	0	0	1	.	1	.	.	.	.	.	.	.	.	.	.	.	.	.
GH326-3	0	1	1	0	1	1	2	2	2	2	1	1	2	2	2	1	2	1	1	1	2	2	2	1	2	2	2	1	2	1	1	0	1	1	1	1	2	2	2	2	2	2	1	2	2	2	1	0	1
GH326-4	0	0	.	.	0	0	0	0	0	.	0	0	0	.	0	.	0	0	0	.	.	.	.	.	.	.	.	.	.	.	.	.	.	.	.	.	.	.	.	.	.	.	.	.	.	.	.	0	.
GH326-5	0	0	.	.	0	0	0	0	0	.	0	1	0	.	0	.	0	0	0	.	.	.	.	.	.	.	.	.	.	.	.	.	.	.	.	.	.	.	.	.	.	.	.	.	.	.	.	0	.
GH326-6	0	0	.	.	0	0	0	0	0	.	0	1	0	.	1	.	0	1	0	.	.	.	.	.	.	.	.	.	.	.	.	.	.	.	.	.	.	.	.	.	.	.	.	.	.	.	.	0	.
GH345-1	2	2	.	.	2	2	2	2	2	.	2	2	2	.	1	.	2	1	2	.	.	.	.	.	.	.	.	.	.	.	.	.	.	.	.	.	.	.	.	.	.	.	.	.	.	.	.	2	.
GH345-2	2	2	2	2	2	2	2	2	2	1	2	2	2	2	2	2	2	2	2	2	2	2	2	2	2	2	2	2	2	2	2	2	2	2	2	2	1	0	1	1	1	1	1	1	1	1	2	2	1
GH345-3	2	2	2	2	2	2	2	2	2	2	2	2	2	2	2	2	2	2	2	2	2	2	2	2	2	2	2	2	2	2	2	2	2	2	2	2	2	2	2	2	2	2	2	2	2	2	2	2	2
GH428-1	2	1	1	2	1	2	2	1	1	1	1	1	1	1	2	2	1	1	1	2	2	1	2	1	1	1	2	2	1	1	1	2	2	1	2	2	1	0	0	1	0	1	1	0	1	1	2	2	1
GH428-2	0	1	1	1	1	1	2	2	2	.	1	1	1	2	1	2	2	1	1	0	0	1	0	0	0	1	0	1	1	0	0	2	1	2	1	2	.	.	.	.	.	.	.	.	.	.	0	0	.
GH428-3	2	2	1	2	2	2	2	2	2	2	1	2	2	1	2	2	2	2	2	2	2	2	1	2	1	1	2	2	2	2	2	2	2	2	2	1	2	2	2	1	1	2	2	2	2	1	2	2	2
Gh486-1	2	1	2	2	1	2	2	1	1	1	2	1	1	2	2	2	1	1	1	1	0	0	1	0	1	1	1	1	0	0	0	2	2	1	2	2	0	0	0	1	1	1	1	0	1	1	0	0	0
Gh486-2	0	1	1	1	0	1	2	2	1	1	1	1	2	2	2	2	1	1	2	0	0	1	1	0	1	1	1	1	0	0	1	2	2	1	2	2	1	2	2	2	2	2	2	1	2	2	1	2	2
Gh486-3	2	2	1	1	1	1	0	1	1	1	1	0	0	0	0	0	0	0	0	1	0	1	0	1	1	0	0	0	0	0	0	0	0	0	0	0	0	0	1	0	0	0	0	0	0	0	0	0	0
Gh486-4	2	1	2	1	1	2	2	1	1	1	1	1	1	2	1	1	1	1	1	1	0	0	0	1	0	1	0	0	0	0	0	0	0	0	1	0	0	0	0	0	1	0	0	0	1	0	0	0	0
GH499-1	0	1	1	1	1	1	2	2	1	1	1	1	1	2	1	2	2	1	2	0	0	1	0	0	1	1	0	1	1	0	1	2	1	2	1	1	0	0	1	0	1	0	1	1	0	0	0	0	0
GH499-2	2	1	1	1	1	1	0	0	1	1	1	1	1	0	1	0	0	1	0	2	2	1	2	2	2	1	2	1	1	2	1	2	2	1	2	2	2	2	1	2	1	2	1	1	2	2	2	2	2
GH499-3	0	0	0	0	1	0	0	0	0	0	0	0	0	0	0	0	1	0	0	0	0	0	0	0	0	0	0	0	1	0	0	0	0	1	0	0	0	0	0	0	0	0	0	1	0	0	0	0	0
GH499-4	0	0	0	0	0	0	0	0	0	0	0	0	0	0	0	0	0	0	0	0	0	0	0	0	0	0	0	0	0	0	0	0	0	0	0	0	0	0	0	0	0	0	0	0	0	0	0	0	0
GH501-1	2	2	2	2	1	2	2	2	2	2	2	2	2	2	2	2	1	2	2	2	2	2	2	2	1	2	2	2	1	2	2	0	1	0	1	1	2	2	2	2	2	2	2	1	2	2	2	2	2
GH501-2	2	1	1	2	1	2	2	1	2	1	2	1	2	1	2	2	1	1	1	2	2	1	1	2	2	1	2	2	1	1	1	2	2	1	2	2	1	0	0	0	0	1	1	0	1	1	2	2	1
GH509-1	0	1	1	0	1	1	2	2	1	1	1	2	1	2	1	1	2	2	2	0	0	1	1	0	0	1	0	0	1	1	1	0	0	1	0	0	0	0	1	1	1	0	0	1	0	0	0	0	0
GH580-1	0	0	0	0	0	0	0	0	0	0	0	0	0	0	0	0	0	0	.	0	0	0	0	0	0	0	0	0	0	0	.	0	0	0	1	1	0	0	0	0	0	0	0	0	1	1	1	2	1
Gh584-1	0	0	0	0	0	0	0	0	0	0	0	0	0	0	0	0	0	0	.	0	0	0	0	0	1	0	0	0	0	0	.	0	0	0	0	0	0	0	0	0	0	0	0	0	0	0	0	0	0
GH591-1	0	1	0	0	0	0	0	1	0	0	0	0	0	0	0	0	0	0	0	0	0	1	0	0	0	0	0	0	0	0	0	0	0	0	0	0	0	0	1	0	0	0	0	0	0	0	0	0	0
Gh602-1	0	0	1	.	1	0	0	0	1	0	0	1	0	1	0	.	1	1	1	1	2	1	2	2	1	2	1	.	2	2	2	2	1	2	2	2	1	0	0	1	1	0	.	1	1	1	2	2	1
GH630-1	2	2	2	.	1	2	2	2	2	2	2	1	2	2	2	.	1	1	1	1	0	1	0	0	1	1	1	.	0	0	0	0	1	0	1	0	1	2	2	1	2	2	.	1	2	1	0	0	1
Gh638-1	2	1	.	1	1	1	0	0	1	1	1	1	1	.	1	0	0	1	1	2	2	1	1	2	2	.	2	1	1	2	2	0	1	0	1	1	1	0	0	0	.	1	0	0	1	1	.	.	.
Gh638-2	0	1	.	1	1	1	2	2	1	1	1	1	1	.	2	2	2	1	1	0	0	1	1	0	0	.	1	1	1	0	0	2	2	2	1	1	1	2	2	2	.	2	2	2	1	1	.	.	.
Gh638-3	0	0	0	0	0	0	0	0	0	0	0	0	0	0	0	0	0	0	0	0	0	0	0	0	0	0	0	0	0	0	0	0	0	0	1	1	1	2	1	1	1	1	1	1	2	2	.	.	.
Gh638-4	0	0	1	0	0	0	0	0	0	0	0	0	0	1	1	0	0	0	0	0	0	0	0	0	0	1	1	0	0	0	0	2	2	1	2	2	.	.	.	.	.	.	.	.	.	.	1	2	.
Gh638-5	2	2	2	2	2	2	2	2	2	2	2	2	2	2	2	2	2	2	2	2	2	2	2	2	2	2	2	2	2	2	2	0	1	1	0	0	.	.	.	.	.	.	.	.	.	.	1	0	.
Gh638-6	2	1	2	2	1	2	2	1	2	2	2	2	2	2	2	2	1	2	2	2	2	1	1	2	2	2	2	2	1	2	2	2	2	1	2	2	1	0	0	0	1	1	1	0	1	1	1	0	0
Gh664-1	0	1	1	1	1	1	2	2	1	1	1	1	1	2	2	2	2	1	1	0	0	1	1	0	0	1	1	1	1	0	0	0	1	1	0	0	1	2	2	2	2	2	2	2	1	1	1	2	2
Gh664-2	2	2	2	2	2	2	2	2	2	2	2	2	2	2	2	2	2	1	2	2	2	2	1	2	2	2	2	2	2	1	2	2	2	2	2	2	2	2	2	1	2	2	2	2	2	2	1	0	1
Gh664-3	0	0	0	0	0	0	0	0	0	0	0	0	0	0	0	0	0	1	0	0	0	0	1	0	0	0	0	0	0	1	0	0	0	0	0	0	0	0	0	1	0	0	0	0	0	0	1	2	1
HAU015-1	2	1	1	1	1	2	2	1	1	1	2	1	1	1	1	1	1	1	1	1	0	0	0	1	1	0	0	0	0	0	0	0	0	0	0	0	0	0	0	0	0	0	0	0	0	0	0	0	0
HAU099-1	2	2	1	1	2	1	0	1	1	0	0	0	1	0	0	0	1	0	1	1	0	1	1	0	1	0	0	0	1	0	1	0	0	1	0	0	0	0	1	1	0	0	0	1	0	0	0	0	0
HAU244-1	2	2	2	2	2	2	2	2	2	1	2	2	2	2	2	2	2	2	2	1	0	1	1	1	1	1	1	1	1	1	1	2	2	2	2	2	0	0	1	1	1	1	1	1	1	1	0	0	0
HAU251-1	2	2	2	2	2	2	2	2	2	2	1	1	2	2	1	2	2	1	2	2	2	2	2	1	2	2	1	2	2	1	2	0	0	1	0	0	2	2	2	2	2	1	2	2	1	1	2	2	2
HAU251-2	2	2	2	2	2	2	2	2	2	2	2	2	2	2	2	2	2	2	2	2	2	2	2	2	2	2	2	2	2	2	2	0	1	1	1	1	1	0	1	1	1	1	1	1	1	1	2	2	1
HAU251-3	0	1	1	0	0	0	0	1	0	0	0	0	0	1	1	0	0	0	0	0	0	1	0	0	0	1	1	0	0	0	0	0	1	0	0	0	1	2	2	1	2	2	1	1	1	1	1	2	2
HAU0324-3	2	1	2	2	2	2	2	1	2	2	2	2	2	2	2	2	2	2	2	2	2	1	2	2	2	2	2	2	2	2	2	2	2	2	2	2	1	0	0	1	1	1	1	1	1	1	1	0	0
HAU0324-4	2	1	2	2	2	2	2	1	1	1	1	2	1	2	2	2	2	1	1	1	0	0	0	0	1	1	1	1	1	0	0	0	1	1	0	0	0	0	0	0	1	1	1	1	0	0	0	0	0
HAU0324-5	0	0	0	0	0	0	0	0	0	0	0	0	0	0	1	0	0	0	0	0	0	0	0	0	0	0	1	0	0	0	0	0	1	0	1	1	0	0	0	0	0	1	0	0	1	1	1	2	1
HAU0344	0	0	0	0	0	0	0	0	0	0	0	0	1	0	0	0	0	0	0	0	0	0	0	0	0	0	0	0	0	0	0	0	0	0	0	0	0	0	0	0	0	0	0	0	0	0	0	0	0
HAU0358-1	0	1	1	1	0	0	0	1	0	0	1	1	0	1	1	1	0	1	1	0	0	1	0	1	1	1	1	1	0	1	1	2	2	1	2	2	1	2	2	1	2	2	2	1	2	2	1	2	2
HAU0377-1	0	0	0	0	0	0	0	0	0	.	1	1	0	0	1	0	0	1	0	0	0	0	1	0	0	0	1	0	0	1	0	2	2	1	2	2	0	0	0	1	0	1	0	0	1	1	1	2	1
HAU0377-2	2	2	2	2	2	2	2	2	2	.	1	1	2	2	1	2	2	1	2	2	2	2	1	2	2	2	1	2	2	1	2	0	0	1	1	0	2	2	2	1	2	1	2	2	2	1	2	2	2
HAU0377-3	0	1	1	1	1	1	2	2	2	.	2	2	2	2	2	2	2	2	2	1	2	2	2	2	1	2	2	2	2	2	2	2	2	2	2	2	2	2	2	2	2	2	2	2	2	2	2	2	2
HAU0377-5	2	1	1	1	1	2	2	1	1	.	1	1	1	1	1	1	1	1	1	1	0	0	0	0	1	0	0	0	0	0	0	0	0	0	0	0	0	0	0	0	0	0	0	0	0	0	0	0	0
HAU0377-6	0	0	0	0	0	0	0	0	0	0	.	0	0	0	1	0	0	0	0	0	0	0	0	.	0	0	1	0	0	0	0	.	.	.	.	.	.	.	.	.	.	.	.	.	.	.	.	.	.
HAU378-1	2	2	1	1	2	1	0	1	0	0	.	0	0	0	0	0	1	0	0	1	0	1	1	.	0	0	0	0	1	0	0	.	.	.	.	.	.	.	.	.	.	.	.	.	.	.	.	.	.
HAU0391-1	2	2	2	2	2	2	2	2	1	1	.	2	2	2	2	2	2	2	1	1	0	1	1	.	1	1	1	1	1	1	0	.	.	.	.	.	.	.	.	.	.	.	.	.	.	.	.	.	.
HAU0483-2	2	2	2	2	2	2	2	2	2	2	.	1	1	2	2	2	2	1	2	2	2	2	2	.	1	2	2	2	2	1	2	.	.	.	.	.	.	.	.	.	.	.	.	.	.	.	.	.	.
HAU0483-3	0	0	1	0	0	0	0	0	0	0	0	0	0	1	0	0	0	1	0	0	0	0	0	0	0	1	0	0	0	1	0	0	0	0	0	0	0	0	0	0	1	0	0	0	0	0	0	0	0
HAU0483-4	2	2	2	2	2	2	2	2	2	2	2	2	2	2	2	2	2	1	2	2	2	2	2	2	2	2	2	2	2	1	2	2	2	2	2	2	2	2	2	2	2	2	2	2	2	2	2	2	2
HAU0520-1	0	0	0	0	0	0	0	0	1	0	1	0	0	0	1	0	0	0	0	0	0	0	0	1	1	0	1	0	0	0	0	0	1	0	0	0	0	0	0	0	0	1	0	0	0	0	0	0	0
HAU0529-1	0	0	0	0	1	0	0	0	0	0	0	1	0	0	1	0	1	0	0	0	0	0	0	0	0	0	1	0	1	0	0	0	1	1	0	1	0	0	0	0	0	1	0	1	0	1	0	0	0
HAU550-1	2	2	2	2	2	2	2	2	1	1	2	2	2	2	2	2	2	2	2	2	2	2	2	2	2	2	2	2	2	2	2	2	2	2	2	2	1	0	1	1	1	1	1	1	1	1	1	0	0
HAU0558-1	2	2	2	2	1	2	2	2	2	2	2	1	2	2	1	2	1	1	1	2	2	2	2	2	2	2	1	2	1	1	1	2	1	1	2	1	2	2	2	2	2	1	2	1	2	1	2	2	2
HAU0569-1	0	1	1	1	0	0	0	1	1	1	0	0	1	1	0	1	0	0	1	1	2	2	1	1	1	2	1	2	1	1	2	2	1	1	2	2	2	2	2	1	2	1	2	1	2	2	2	2	2
HAU0569-2	0	0	0	0	0	0	0	0	0	0	0	0	0	0	0	0	0	0	0	0	0	0	0	0	0	0	0	0	0	0	0	0	0	0	0	0	0	0	0	0	0	0	0	0	0	0	0	0	0
HAU573-1	0	1	1	1	1	1	2	2	1	1	1	1	2	2	1	2	2	1	1	0	0	1	1	1	1	1	0	1	1	0	0	2	1	2	2	2	1	2	2	2	2	1	2	2	2	2	1	2	2
HAU0677-1	2	2	1	2	1	1	0	1	1	1	0	0	0	0	1	1	0	0	0	2	2	2	2	1	1	1	2	2	1	1	1	2	2	1	2	2	1	0	1	1	0	1	1	0	1	1	1	0	0
HAU0677-2	0	1	1	1	1	1	2	2	1	1	2	2	2	2	1	2	2	2	2	1	2	2	1	2	2	2	1	2	2	2	2	2	1	2	1	2	.	.	.	.	.	.	.	.	.	.	.	.	.
HAU0699-1	2	2	2	2	2	2	2	2	1	1	1	2	2	2	2	2	2	1	1	2	2	2	2	1	2	2	2	2	2	1	1	2	2	2	2	2	2	2	2	2	2	2	2	2	2	2	2	2	2
HAU0699-2	2	2	2	1	1	2	2	2	2	2	2	1	2	2	2	1	1	1	1	2	2	2	1	2	2	2	2	1	1	1	1	2	2	1	2	2	2	2	2	1	2	2	1	1	2	2	1	0	1
HAU0699-3	2	2	2	1	2	1	0	1	1	0	0	1	1	1	1	0	1	1	1	1	0	1	1	0	1	1	1	0	1	1	1	0	1	1	0	1	.	.	.	.	.	.	.	.	.	.	0	0	.
HAU706-1	2	1	2	2	2	2	2	1	2	2	2	2	2	2	2	2	2	2	2	1	0	0	0	1	1	1	1	1	1	1	1	2	2	2	2	2	.	.	.	.	.	.	.	.	.	.	1	2	.
HAU764-1	0	1	0	0	1	0	0	1	1	.	0	.	1	0	1	0	1	.	1	1	2	2	1	.	2	1	2	1	2	.	2	2	2	2	2	2	2	2	2	1	1	2	1	2	2	2	2	2	2
HAU0771-1	2	1	2	2	1	2	2	1	1	.	2	.	1	2	2	2	1	.	1	1	0	0	1	.	0	1	1	1	0	.	0	0	1	0	0	0	0	0	0	1	1	1	1	0	0	0	0	0	0
HAU773-1	2	2	2	2	2	2	2	2	2	2	2	2	2	2	2	2	2	2	1	1	0	1	1	1	0	1	1	1	1	1	0	2	2	2	2	2	1	2	2	2	2	2	2	2	2	2	1	2	2
HAU773-2	2	2	2	1	2	1	0	1	1	0	1	0	.	1	1	0	1	0	1	2	2	2	2	1	2	2	2	1	2	1	2	2	2	2	1	2	2	2	2	2	2	2	1	2	1	2	1	0	1
HAU773-3	0	0	0	0	0	0	0	0	0	1	0	1	.	0	0	0	0	1	0	0	0	0	0	1	0	0	0	0	0	1	0	0	0	0	0	0	1	2	1	1	1	1	1	1	1	1	0	0	1
HAU773-4	2	2	2	2	2	2	2	2	2	2	2	1	.	2	2	2	2	1	2	2	2	2	2	2	2	2	2	2	2	1	2	2	2	2	2	2	2	2	2	2	2	2	2	2	2	2	2	2	2
HAU773-5	0	0	0	0	0	0	0	0	0	0	0	0	0	0	1	0	0	0	0	0	0	0	0	0	0	0	1	0	0	0	0	0	1	0	0	0	0	0	0	0	0	1	0	0	0	0	0	0	0
HAU863-1	2	2	2	1	1	1	0	1	1	0	0	1	1	1	0	0	0	1	1	1	0	1	1	0	1	1	0	0	0	1	1	2	1	1	1	2	0	0	1	1	1	0	0	0	0	1	0	0	0
HAU863-2	2	2	2	2	1	2	2	2	2	2	2	2	2	2	2	2	1	2	2	2	2	2	2	2	2	2	2	2	1	2	2	2	2	1	2	2	2	2	2	2	2	2	2	1	2	2	2	2	2
HAU866-1	0	1	0	0	1	0	0	1	1	0	0	0	0	0	0	0	1	0	0	0	0	1	1	0	0	0	0	0	1	0	0	0	0	1	0	0	0	0	1	1	0	0	0	1	0	0	0	0	0
HAU866-2	2	2	2	2	2	2	2	2	2	2	2	1	2	2	1	2	2	1	2	2	2	2	2	2	2	2	1	2	2	1	2	2	1	2	2	2	2	2	2	2	2	1	2	2	2	2	2	2	2
HAU0878	2	2	2	2	2	2	2	2	2	2	2	2	2	2	1	2	2	2	2	2	2	2	2	2	2	2	1	2	2	2	2	2	1	2	2	2	2	2	2	2	2	1	2	2	2	2	2	2	2
HAU0880	0	1	0	1	1	1	2	2	1	1	1	1	1	1	2	2	2	1	1	0	0	1	0	0	0	0	1	1	1	0	0	0	1	1	0	0	0	0	1	0	0	1	1	1	0	0	0	0	0
HAU0883-1	2	2	2	1	2	1	0	1	1	0	0	0	0	1	1	0	1	0	0	1	0	1	1	0	1	1	1	0	1	0	0	2	2	2	2	2	0	0	1	1	1	1	0	1	1	1	0	0	0
HAU0883-2	0	0	0	0	0	0	0	0	0	0	0	0	1	0	0	0	0	0	0	0	0	0	0	0	0	0	0	0	0	0	0	0	0	0	0	0	0	0	0	0	0	0	0	0	0	0	1	2	1
HAU0886	0	1	0	0	0	0	0	1	0	0	0	0	0	0	0	0	0	0	0	0	0	1	0	0	0	0	0	0	0	0	0	0	0	0	0	0	0	0	1	0	0	0	0	0	0	0	0	0	0
HAU0945	0	1	1	1	0	0	0	1	0	0	0	0	0	1	0	1	0	0	1	1	2	2	1	1	1	2	1	2	1	1	2	0	0	0	0	0	1	0	1	0	1	0	1	0	0	0	1	0	0
HAU952-1	0	1	0	0	0	0	0	1	0	0	0	0	1	0	0	0	0	0	1	0	0	1	1	0	0	0	0	0	0	0	1	2	1	1	2	2	1	2	2	2	1	1	1	1	2	2	1	2	2
HAU952-3	0	1	1	0	1	1	2	2	1	1	1	1	2	2	1	1	2	1	2	0	0	1	1	0	0	1	0	0	1	0	1	2	1	2	2	2	1	2	2	2	2	1	1	2	2	2	1	2	2
HAU952-4	0	0	0	0	1	0	0	0	0	0	0	0	0	0	0	0	1	0	0	0	0	0	0	0	0	0	0	0	1	0	0	0	0	1	0	0	0	0	0	0	0	0	0	1	0	0	0	0	0
HAU952-5	2	2	2	2	2	2	2	2	1	1	2	2	1	2	1	2	2	2	2	1	0	1	1	1	1	1	0	1	1	1	1	2	1	2	2	2	1	2	2	2	2	1	2	2	2	2	1	2	2
HAU952-6	2	1	2	2	1	1	0	0	1	1	0	0	1	1	1	1	0	0	0	2	2	1	1	1	1	2	2	2	1	1	1	2	2	1	2	1	1	0	0	0	1	1	1	0	1	0	1	0	0
HAU952-8	2	2	2	2	2	2	2	2	2	2	2	2	2	2	2	2	2	2	2	2	2	2	2	2	2	2	2	2	2	2	2	2	2	2	2	2	2	2	2	2	2	2	2	2	2	2	2	2	2
HAU0975	2	2	2	1	2	.	.	.	.	.	.	.	.	.	.	.	.	.	.	2	2	2	2	1	1	2	2	1	2	1	1	2	2	2	2	2	1	0	1	1	1	1	0	1	1	1	1	0	0
HAU1001	2	2	2	1	2	2	2	2	1	1	1	1	1	2	2	1	2	1	1	2	2	2	2	1	1	2	2	1	2	1	1	2	2	2	1	2	1	0	1	1	1	1	0	1	0	1	1	0	0
HAU1043-1	2	2	2	1	2	1	0	1	0	0	0	0	0	1	1	0	1	0	0	1	0	1	1	0	0	1	1	0	1	0	0	0	1	1	0	1	0	0	1	1	1	1	0	1	0	1	0	0	0
HAU1043-2	2	2	2	1	2	1	0	1	0	0	0	0	0	1	1	0	1	0	0	1	0	1	1	0	0	1	1	0	1	0	0	0	1	1	0	1	0	0	1	1	1	1	0	1	0	1	0	0	0
HAU1043-3	0	0	0	0	0	0	0	0	0	0	0	0	0	0	0	0	0	0	0	0	0	0	0	0	0	0	0	0	0	0	0	0	0	0	0	0	0	0	0	0	0	0	0	0	0	0	1	2	1
HAU1058-1	0	0	1	1	0	1	2	1	1	1	2	1	1	2	1	2	1	1	2	0	0	0	0	1	1	1	0	1	0	0	1	0	0	0	0	0	0	0	0	0	1	0	1	0	0	0	1	2	1
HAU1058-2	2	2	1	1	2	2	2	2	2	2	1	2	2	1	2	1	2	2	1	2	2	2	2	1	1	1	2	1	2	2	1	2	2	2	2	2	2	2	2	2	1	2	1	2	2	2	1	0	1
HAU1058-3	0	0	0	0	0	0	0	0	0	0	0	0	0	0	0	0	0	0	0	1	2	1	2	1	1	1	1	1	1	1	1	0	0	0	0	0	1	0	0	1	0	0	0	0	0	0	1	0	0
HAU1058-4	2	2	2	2	1	2	2	2	2	2	2	1	2	2	1	2	1	1	1	2	2	2	2	2	1	2	1	2	1	1	1	2	1	1	2	2	2	2	2	2	2	1	2	1	2	2	2	2	2
HAU1058-5	0	0	1	1	1	0	0	0	0	0	0	1	0	1	1	1	1	1	1	0	0	0	0	0	1	1	1	1	1	1	1	0	1	1	0	0	0	0	0	0	1	1	1	1	0	0	0	0	0
HAU1058-6	.	.	.	.	.	.	0	1	1	1	1	1	1	0	1	0	1	1	1	.	0	1	1	1	1	0	1	0	1	1	1	2	2	2	2	2	.	.	.	.	.	.	.	.	.	.	1	2	.
HAU1058-7	0	0	0	0	0	0	0	0	0	0	0	0	0	0	1	0	0	0	0	0	0	0	0	0	0	0	1	0	0	0	0	2	2	1	1	1	0	0	0	0	0	1	0	0	0	0	1	2	1
HAU1058-8	2	2	2	2	2	2	2	2	2	2	2	2	2	2	1	2	2	2	2	2	2	2	2	2	2	2	1	2	2	2	2	0	0	1	1	1	2	2	2	2	2	1	2	2	2	2	1	0	1
HAU1081-1	2	2	2	1	2	2	2	2	2	1	1	2	1	2	2	1	2	1	1	2	2	2	2	1	1	2	2	1	2	1	1	0	1	1	0	1	1	0	1	1	1	1	0	1	0	1	1	0	0
HAU1081-2	2	2	2	1	2	1	0	1	1	0	0	1	0	1	1	0	1	0	0	2	2	2	2	1	1	2	2	1	2	1	1	2	2	2	2	2	1	0	1	1	1	1	0	1	1	1	1	0	0
HAU1081-3	0	0	0	0	1	1	2	1	1	1	1	1	2	1	1	1	2	1	1	0	0	0	0	0	0	0	0	0	1	0	0	0	0	1	0	0	0	0	0	0	0	0	0	1	0	0	0	0	0
HAU1081-4	0	0	0	0	0	0	0	0	0	0	0	1	0	0	1	0	0	1	0	0	0	0	0	0	0	0	1	0	0	1	0	2	2	1	2	2	0	0	0	0	0	1	0	0	1	1	0	0	0
HAU1081-5	0	1	0	0	1	0	0	1	0	0	0	1	0	0	1	0	1	1	1	0	0	1	1	0	0	0	1	0	1	1	1	0	1	1	0	0	0	0	1	1	0	1	0	1	0	0	0	0	0
HAU1081-6	0	0	0	0	0	0	0	0	0	0	0	0	1	0	0	0	0	0	0	0	0	0	1	0	0	0	0	0	0	0	0	0	0	0	0	0	0	0	0	1	0	0	0	0	0	0	1	2	1
HAU1166-1	0	0	1	0	1	0	0	0	0	0	1	0	0	1	0	0	1	0	1	0	0	0	0	1	1	1	0	0	1	0	1	0	0	1	0	0	0	0	0	0	1	0	0	1	0	0	1	2	1
HAU1166-2	2	2	1	2	1	2	2	2	2	2	1	2	2	1	2	2	1	2	1	2	2	2	2	1	1	1	2	2	1	2	1	2	2	1	2	2	2	2	2	2	1	2	2	1	2	2	1	0	1
HAU1166-3	2	2	2	2	2	2	2	2	2	2	2	2	2	2	2	2	2	2	2	1	0	1	0	1	1	1	1	1	1	1	1	2	2	2	2	2	1	2	2	1	2	2	2	2	2	2	1	2	2
HAU1176-1	2	2	2	1	2	1	0	1	1	0	0	0	0	1	0	0	1	0	0	1	0	1	1	0	0	1	0	0	1	0	0	0	0	1	.	1	0	0	1	1	1	0	0	1	.	1	0	0	0
HAU1185-1	2	2	1	1	2	2	2	2	2	1	1	2	2	1	2	1	2	2	1	1	0	1	1	1	1	0	1	0	1	1	0	2	2	2	1	2	0	0	1	1	0	1	0	1	0	1	0	0	0
HAU1195-1	0	1	0	0	0	0	0	1	0	0	0	0	0	0	1	0	0	0	0	0	0	1	0	0	0	0	1	0	0	0	0	0	1	0	0	0	0	0	1	0	0	1	0	0	0	0	0	0	0
HAU1195-2	0	0	0	1	0	0	0	0	0	0	1	0	0	0	0	1	0	0	0	0	0	0	0	1	1	0	0	1	0	0	0	0	0	0	0	0	0	0	0	0	0	0	1	0	0	0	0	0	0
HAU1195-3	2	1	1	1	1	1	0	0	0	0	0	0	0	0	0	0	0	0	0	1	0	0	1	0	0	0	0	0	0	0	0	0	0	0	0	0	0	0	0	1	0	0	0	0	0	0	1	2	1
HAU1202-1	2	2	2	2	2	2	2	2	2	2	2	2	2	2	2	2	2	2	2	2	2	2	2	2	2	2	2	2	2	2	2	2	2	2	2	2	2	2	2	2	2	2	2	2	2	2	2	2	2
HAU1217-1	2	2	2	2	2	2	2	2	2	2	2	2	2	2	2	2	2	2	2	2	2	2	2	2	2	2	2	2	2	2	2	2	2	2	2	2	1	0	1	1	1	1	1	1	1	1	2	2	1
HAU1366-1	2	2	2	1	2	1	0	1	0	0	0	0	0	1	0	0	1	0	0	1	0	1	1	0	0	1	0	0	1	0	0	2	1	2	1	2	0	0	1	1	1	0	0	1	0	1	0	0	0
HAU1366-2	0	0	0	0	0	0	0	0	0	0	0	0	0	0	0	0	0	0	0	0	0	0	0	0	0	0	0	0	0	0	0	0	0	0	0	0	0	0	0	0	0	0	0	0	0	0	1	2	1
HAU1378-1	2	2	2	2	2	2	2	2	1	1	1	1	1	2	1	2	2	1	1	1	0	1	0	0	0	1	0	1	1	0	0	2	1	2	1	2	0	0	1	0	1	0	1	1	0	1	1	2	1
HAU1382-1	2	2	1	1	2	1	0	1	1	0	0	0	0	0	1	0	1	0	0	1	0	1	1	0	0	0	1	0	1	0	0	0	1	1	0	1	0	0	1	1	0	1	0	1	0	1	0	0	0
HAU1385-1	2	2	1	1	2	1	0	1	1	0	0	0	0	0	1	0	1	0	0	1	0	1	1	0	0	0	1	0	1	0	0	2	2	2	1	2	0	0	1	1	0	1	0	1	0	1	1	2	1
HAU1385-2	2	2	2	2	2	2	2	2	2	2	2	2	2	2	2	2	2	2	2	2	2	2	2	2	2	2	2	2	2	2	2	0	1	1	1	1	2	2	2	2	2	2	2	2	2	2	1	0	1
HAU1385-3	0	0	0	0	0	0	0	0	0	0	0	0	0	0	0	0	0	0	0	0	0	0	0	0	1	0	0	0	0	0	0	0	0	0	0	0	0	0	0	0	0	0	0	0	0	0	0	0	0
HAU1413-1	0	0	0	0	0	0	0	0	0	0	0	0	0	0	0	0	0	0	1	0	0	0	0	0	0	0	0	0	0	0	1	0	0	0	0	0	0	0	0	0	0	0	0	0	0	0	0	0	0
HAU1413-2	0	0	1	1	1	0	0	0	0	0	0	0	0	1	0	1	1	0	0	0	0	0	0	0	0	1	0	1	1	0	0	2	1	2	1	1	0	0	0	0	1	0	1	1	0	0	0	0	0
HAU1413-3	2	2	2	2	1	2	2	2	2	2	2	2	2	2	2	2	1	2	2	2	2	2	2	2	2	2	2	2	1	2	2	2	2	1	2	2	2	2	2	2	2	2	2	1	2	2	2	2	2
HAU1434-1	2	2	2	2	2	2	2	2	1	1	2	2	2	2	2	2	2	2	2	1	0	1	1	1	1	1	1	1	1	1	1	0	1	1	0	0	0	0	1	1	1	1	1	1	0	0	0	0	0
HAU1470-1	2	2	2	1	2	2	2	2	2	2	1	2	2	2	2	1	2	1	2	1	0	1	1	1	1	1	1	0	1	0	1	2	2	2	1	1	1	2	2	2	2	2	1	2	1	1	1	2	2
HAU1523-1	0	1	1	1	1	0	0	1	0	0	1	0	0	1	0	1	1	1	0	1	2	2	1	1	1	2	1	2	2	2	1	0	0	1	1	1	1	0	1	0	1	0	1	1	1	1	1	0	0
HAU1535-1	0	1	0	0	0	1	2	2	2	2	2	1	1	1	1	1	1	1	1	1	2	2	1	2	2	1	1	1	1	1	1	2	1	1	2	1	1	0	1	0	0	0	0	0	1	0	1	0	0
HAU1592-1	2	2	2	2	2	1	0	1	1	1	1	1	1	1	1	1	1	1	1	1	0	1	1	1	1	1	1	1	1	1	1	2	2	2	2	2	0	0	1	1	1	1	1	1	1	1	0	0	0
HAU1592-2	2	2	1	2	2	2	2	2	1	1	1	1	1	1	1	2	2	2	2	2	2	2	2	1	1	1	1	2	2	2	2	2	1	2	2	2	2	2	2	2	1	1	2	2	2	2	2	2	2
HAU1592-3	2	1	2	2	1	2	2	1	2	2	2	1	2	2	1	2	1	1	2	2	2	1	2	2	2	2	1	2	1	1	2	0	0	0	0	0	2	2	1	2	2	1	2	1	1	1	1	0	1
HAU1642-1	2	2	2	2	2	1	0	1	1	0	1	1	1	1	1	1	1	0	1	2	2	2	2	2	2	2	2	2	2	1	2	2	2	2	1	2	1	0	1	1	1	1	1	1	0	1	1	0	0
HAU1642-2	0	0	1	1	0	0	0	0	0	0	0	0	0	1	0	1	0	0	0	0	0	0	0	0	0	1	0	1	0	0	0	0	0	0	0	0	0	0	0	0	1	0	1	0	0	0	0	0	0
HAU1642-3	2	2	2	1	2	1	0	1	1	0	1	1	0	1	1	0	1	0	1	1	0	1	1	1	0	1	1	0	1	0	1	2	2	2	1	2	0	0	1	1	1	1	0	1	0	1	0	0	0
HAU1809-1	2	1	1	1	2	2	2	1	1	1	2	2	1	1	2	1	2	2	2	1	0	0	1	1	1	0	1	0	1	1	1	2	2	2	2	2	0	0	0	1	0	1	0	1	1	1	1	2	1
HAU1918-1	0	1	0	1	0	0	0	1	0	0	0	0	1	0	1	1	0	0	0	1	2	2	2	1	1	1	2	2	1	1	1	2	2	1	1	1	2	2	2	2	1	2	2	1	1	1	2	2	2
HAU1918-2	2	2	1	1	2	2	2	2	2	1	1	2	1	1	1	1	2	2	2	1	0	1	0	1	1	0	0	0	1	1	1	0	0	1	0	1	0	0	1	0	0	0	0	1	0	1	0	0	0
HAU1951-1	0	0	0	0	0	0	0	0	0	0	0	0	0	0	0	0	0	0	0	0	0	0	0	0	0	0	0	0	0	0	0	0	0	0	0	0	0	0	0	0	0	0	0	0	0	0	0	0	0
HAU1951-2	2	2	2	2	2	2	2	2	2	2	2	2	1	2	1	2	2	2	2	1	0	1	0	1	1	1	0	1	1	1	1	0	0	1	1	1	0	0	1	0	1	0	1	1	1	1	0	0	0
HAU1976-1	0	0	1	1	1	1	2	1	1	1	1	1	1	2	2	2	2	1	1	0	0	0	0	0	0	1	1	1	1	0	0	0	1	1	0	0	0	0	0	0	1	1	1	1	0	0	1	2	1
HAU1976-2	0	1	0	1	0	0	0	1	0	0	1	1	0	0	0	1	0	1	0	1	2	2	2	1	1	1	1	2	1	2	1	0	0	0	1	0	1	0	1	1	0	0	1	0	1	0	1	0	0
HAU2021-1	2	2	2	1	2	1	0	1	0	0	0	0	0	1	1	0	1	0	0	1	0	1	0	0	0	1	1	0	1	0	0	2	2	2	1	2	0	0	1	0	1	1	0	1	0	1	1	2	1
HAU2033-1	2	2	1	1	1	1	0	1	1	0	1	1	1	0	0	0	0	1	1	1	0	1	1	0	1	0	0	0	0	1	1	2	1	1	2	1	0	0	1	1	0	0	0	0	1	0	1	2	1
HAU2066-1	2	1	2	1	1	1	0	0	0	0	0	0	0	1	0	0	0	0	0	1	0	0	0	0	0	1	0	0	0	0	0	0	0	0	0	0	0	0	0	0	1	0	0	0	0	0	0	0	0
HAU2066-2	0	0	0	0	0	0	0	0	0	0	0	1	0	0	0	0	0	1	1	0	0	0	0	0	0	0	0	0	0	1	1	0	0	0	0	0	0	0	0	0	0	0	0	0	0	0	0	0	0
HAU2082-1	2	2	2	1	2	2	2	2	2	2	1	1	2	2	2	1	2	1	1	2	2	2	2	1	1	2	2	1	2	1	1	.	.	.	.	.	2	2	2	2	2	2	1	2	2	2	1	0	1
HAU2082-2	2	2	2	1	2	1	0	1	1	0	0	1	0	1	1	0	1	0	0	1	0	1	1	1	0	1	1	0	1	0	0	2	2	2	1	2	0	0	1	1	1	1	0	1	0	1	1	2	1
HAU2082-3	2	1	2	2	1	1	0	0	1	1	0	0	1	1	1	1	0	0	0	2	2	1	1	1	1	2	2	2	1	1	1	0	1	0	1	1	2	2	1	1	2	2	2	1	2	2	1	0	1
HAU2082-4	2	2	2	2	2	2	2	2	1	1	2	2	1	2	2	2	2	2	2	1	0	1	1	1	1	1	1	1	1	1	1	2	2	2	2	2	1	2	2	2	2	2	2	2	2	2	1	2	2
HAU2082-5	0	0	1	1	1	0	0	0	0	0	1	1	1	1	1	1	1	1	1	0	0	0	0	1	1	1	1	1	1	1	1	0	1	1	0	0	1	2	1	1	2	2	2	2	1	1	0	0	1
HAU2102-1	2	2	1	1	1	2	2	2	2	2	1	1	2	1	1	1	1	1	1	2	2	2	2	1	1	1	1	1	1	1	1	2	1	1	2	2	1	0	1	1	0	0	0	0	1	1	2	2	1
HAU2119-1	2	2	2	2	2	2	2	2	1	1	1	1	1	2	2	2	2	1	1	2	2	2	1	1	1	2	2	2	2	1	1	0	1	1	1	1	1	0	1	0	1	1	1	1	1	1	1	0	0
HAU2138-1	0	0	0	0	0	0	0	0	1	1	1	0	0	0	0	0	0	0	0	1	2	1	2	1	1	1	1	1	1	1	1	0	0	0	0	0	1	0	0	1	0	0	0	0	0	0	1	0	0
HAU2138-2	2	2	2	2	2	2	2	2	2	1	1	2	1	2	2	2	2	1	2	2	2	2	1	1	2	2	2	2	2	1	2	2	2	2	2	2	2	2	2	1	2	2	2	2	2	2	2	2	2
HAU2138-3	2	2	2	2	2	2	2	2	2	2	1	2	2	2	2	2	2	2	2	2	2	2	2	1	1	2	2	2	2	2	2	2	2	2	2	2	2	2	2	2	2	2	2	2	2	2	2	2	2
HAU2138-4	0	0	0	0	0	1	2	1	1	1	2	1	1	1	2	1	1	1	1	0	0	0	0	1	1	0	1	0	0	0	0	0	1	0	0	0	0	0	0	0	0	1	0	0	0	0	0	0	0
HAU2138-5	2	2	2	2	2	2	2	2	2	2	2	1	2	2	2	2	2	1	2	2	2	2	2	2	1	2	2	2	2	1	2	2	2	2	2	2	2	2	2	2	2	2	2	2	2	2	2	2	2
HAU2146-1	0	1	0	0	0	0	0	1	0	0	1	1	0	0	1	0	0	1	0	0	0	1	0	1	1	0	1	0	0	1	0	0	1	0	0	0	1	2	2	1	1	2	1	1	1	1	0	0	1
HAU2146-2	0	1	0	0	0	0	0	1	0	0	1	0	0	0	1	0	0	0	0	1	2	2	2	2	2	1	2	1	1	1	1	0	1	0	0	0	2	2	2	2	1	2	1	1	1	1	1	0	1
HAU2146-3	2	2	2	2	2	2	2	2	2	2	2	1	2	2	1	2	2	1	2	1	0	1	1	1	1	1	0	1	1	0	1	2	1	2	2	2	0	0	1	1	1	0	1	1	1	1	1	2	1
HAU2214-1	0	0	0	0	1	0	0	0	0	0	0	0	0	0	1	0	1	0	0	0	0	0	1	0	0	0	1	0	1	0	0	2	2	2	1	.	0	0	0	1	0	1	0	1	0	.	0	0	0
HAU2273-1	0	0	0	0	0	0	0	0	0	0	0	0	0	0	0	0	0	0	0	0	0	0	0	0	0	0	0	0	0	0	0	0	0	0	0	.	1	2	1	1	1	1	1	1	1	.	0	0	1
HAU2319-1	0	1	1	0	0	0	0	1	1	0	1	0	1	1	1	0	0	0	1	1	2	2	2	2	1	2	2	1	1	1	2	0	1	0	0	1	1	0	1	1	1	1	0	0	0	1	1	0	0
HAU2325-1	2	1	1	1	2	1	0	0	0	0	0	1	0	0	0	0	1	1	0	1	0	0	0	0	1	0	0	0	1	1	0	0	0	1	0	0	0	0	0	0	0	0	0	1	0	0	0	0	0
HAU2325-2	2	1	1	2	2	2	2	1	1	1	1	2	1	1	1	2	2	2	1	1	0	0	0	0	1	0	0	1	1	1	0	2	1	2	1	1	0	0	0	0	0	0	1	1	0	0	1	2	1
HAU2327-1	0	0	0	0	0	1	2	1	1	1	1	1	1	1	1	1	1	1	1	0	0	0	1	0	0	0	0	0	0	0	0	2	1	1	2	2	1	2	1	2	1	1	1	1	2	2	1	2	2
HAU2327-2	2	2	2	2	2	2	2	2	2	2	2	2	2	2	2	2	2	2	2	2	2	2	2	2	1	2	2	2	2	2	2	2	2	2	2	1	2	2	2	2	2	2	2	2	2	1	2	2	2
HAU2327-3	0	0	1	1	1	1	2	1	1	1	1	2	1	2	1	2	2	2	2	0	0	0	0	0	0	1	0	1	1	1	1	0	0	1	0	0	0	0	0	0	1	0	1	1	0	0	0	0	0
HAU2327-4	2	2	2	2	1	2	2	2	2	2	2	2	2	2	2	2	1	1	2	2	2	2	2	2	2	2	2	2	1	1	2	2	2	1	2	2	2	2	2	2	2	2	2	1	2	2	2	2	2
HAU2337-1	0	1	0	1	1	0	0	1	0	0	0	0	0	0	1	1	1	0	0	0	0	1	1	0	0	0	1	1	1	0	0	2	2	2	1	2	0	0	1	1	0	1	1	1	0	1	0	0	0
HAU2358-1	2	2	1	1	2	1	0	1	0	0	0	0	0	0	1	0	1	0	0	2	2	2	2	1	1	1	2	1	2	1	1	2	2	2	1	2	1	0	1	1	0	1	0	1	0	1	1	0	0
HAU2361-1	2	2	2	1	2	1	0	1	1	0	1	1	0	1	0	0	1	1	1	1	0	1	1	1	1	1	0	0	1	1	1	2	1	2	1	2	0	0	1	1	1	0	0	1	0	1	0	0	0
HAU2367-1	2	1	1	1	1	2	2	1	2	1	1	1	1	1	1	1	1	1	1	2	2	1	1	2	2	1	1	1	1	1	1	0	0	0	1	0	2	2	1	1	1	1	1	1	2	1	2	2	2
HAU2367-2	2	1	1	1	1	1	0	0	0	0	0	0	0	0	0	0	0	0	0	2	2	1	1	2	2	1	1	1	1	1	1	0	0	0	1	0	2	2	1	1	1	1	1	1	2	1	2	2	2
HAU2387-1	0	0	0	0	0	0	0	0	0	0	0	0	0	0	0	0	0	0	0	0	0	0	0	0	0	0	0	0	0	0	0	0	0	0	0	0	0	0	0	0	0	0	0	0	0	0	0	0	0
HAU2387-2	0	0	0	0	0	0	0	0	0	0	0	0	0	0	0	0	0	0	0	0	0	0	0	0	0	0	0	0	0	0	0	2	1	1	1	1	0	0	0	0	0	0	0	0	0	0	0	0	0
HAU2414-1	0	1	1	1	1	0	0	1	1	1	0	0	1	1	0	1	1	1	1	1	2	2	2	1	1	2	1	2	2	2	2	2	1	2	1	2	2	2	2	2	2	1	2	2	1	2	2	2	2
HAU2469-1	2	2	1	1	1	1	0	1	1	1	1	0	1	0	1	0	0	0	0	2	2	2	2	2	2	1	2	1	1	1	1	2	2	1	2	2	1	0	1	1	0	1	0	0	1	1	1	0	0
HAU2473-1	0	0	0	0	0	0	0	0	0	0	0	1	0	0	1	0	0	1	0	0	0	0	0	0	0	0	1	0	0	1	0	0	1	0	0	0	0	0	0	0	0	1	0	0	0	0	0	0	0
HAU2488-1	2	2	2	2	2	2	2	2	2	2	2	1	2	2	2	2	2	1	2	2	2	2	2	2	2	2	2	2	2	1	2	2	2	2	2	2	2	2	2	2	2	2	2	2	2	2	2	2	2
HAU2570-1	2	2	1	2	2	2	2	2	2	2	1	2	2	1	2	2	2	2	2	2	2	2	2	2	2	1	2	2	2	2	2	2	2	2	2	2	2	2	2	2	1	2	2	2	2	2	2	2	2
HAU2570-2	2	2	2	2	2	2	2	2	2	2	1	2	1	2	2	2	2	1	1	2	2	2	2	1	2	2	2	2	2	1	1	2	2	2	2	2	2	2	2	2	2	2	2	2	2	2	2	2	2
HAU2650-1	2	2	2	2	2	2	2	2	2	1	2	1	2	2	2	2	2	2	2	2	2	2	2	2	1	2	2	2	2	2	2	2	2	2	1	1	1	0	1	1	1	1	1	1	0	0	1	0	0
HAU2668-1	2	2	2	2	2	2	2	2	2	.	2	2	2	2	2	2	2	2	1	2	2	2	2	2	2	2	2	2	2	2	1	0	1	1	1	0	1	0	1	1	1	1	1	1	1	0	2	2	1
HAU2668-3	2	2	2	2	2	2	2	2	2	2	1	2	2	2	1	2	2	2	2	2	2	2	2	1	1	2	1	2	2	2	2	2	1	2	1	1	2	2	2	2	2	1	2	2	1	1	1	0	1
HAU2668-4	0	1	0	0	0	0	0	1	0	0	0	0	0	0	.	0	0	0	0	.	.	.	.	.	.	.	.	.	.	.	.	0	.	0	0	1	.	0	1	0	0	.	0	0	0	1	.	0	0
HAU2707-1	0	0	1	0	1	0	0	0	1	0	0	0	0	1	.	0	1	0	0	.	.	.	.	.	.	.	.	.	.	.	.	0	.	1	0	0	.	0	0	1	1	.	0	1	0	0	.	0	0
HAU2714-1	0	1	0	0	0	0	0	1	0	0	0	0	0	0	.	0	0	0	0	.	.	.	.	.	.	.	.	.	.	.	.	0	.	0	0	1	.	0	1	0	0	.	0	0	0	1	.	2	1
HAU2768-1	0	0	0	0	0	0	0	0	0	0	0	0	0	0	.	0	0	0	0	.	.	.	.	.	.	.	.	.	.	.	.	0	.	0	0	0	.	0	0	0	0	.	0	0	0	0	.	2	1
HAU2781-1	2	2	2	2	2	2	2	2	2	2	2	2	2	2	1	2	2	2	2	2	2	2	2	2	2	2	1	2	2	2	2	2	1	2	2	2	2	2	2	2	2	1	2	2	2	2	2	2	2
HAU2786-1	0	0	1	1	1	0	0	0	0	0	1	1	0	1	0	1	1	1	1	0	0	0	1	1	1	1	0	1	1	1	1	0	0	1	0	0	0	0	0	1	1	0	1	1	0	0	1	2	1
HAU2786-2	2	2	2	2	2	2	2	2	2	1	2	2	2	2	2	2	2	2	2	2	2	2	2	2	2	2	2	2	2	2	2	2	2	2	2	2	2	2	2	2	2	2	2	2	2	2	2	2	2
HAU2786-3	2	2	1	1	2	1	0	1	1	0	1	1	1	0	1	0	1	0	1	1	0	1	0	0	0	0	1	0	1	0	1	2	2	2	1	2	0	0	1	0	0	1	0	1	0	1	0	0	0
HAU2786-4	0	0	0	0	1	1	2	1	1	1	1	1	1	1	1	1	2	1	1	0	0	0	0	0	0	0	0	0	1	0	0	0	0	1	0	0	0	0	0	0	0	0	0	1	0	0	0	0	0
HAU2786-5	2	2	2	1	2	2	2	2	2	1	1	2	1	2	2	1	2	1	1	2	2	2	2	1	1	2	2	1	2	1	1	2	2	2	1	2	2	2	2	2	2	2	1	2	1	2	1	0	1
HAU2786-6	2	2	2	1	2	1	0	1	1	0	1	1	0	1	1	0	1	0	0	1	0	1	1	1	0	1	1	0	1	0	0	0	1	1	0	1	0	0	1	1	1	1	0	1	0	1	0	0	0
HAU2786-7	2	2	2	1	2	1	0	1	0	0	0	0	0	1	1	0	1	0	0	1	0	1	1	0	0	1	1	0	1	0	0	0	1	1	0	1	0	0	1	1	1	1	0	1	0	1	0	0	0
HAU2786-8	0	0	0	0	1	1	2	1	1	1	1	1	1	1	1	1	2	1	1	0	0	0	0	0	0	0	0	0	1	0	0	0	0	1	0	0	0	0	0	0	0	0	0	1	0	0	0	0	0
HAU2786-9	0	1	0	0	0	0	0	1	1	0	0	0	0	0	1	0	0	0	0	0	0	1	1	0	0	0	1	0	0	0	0	0	1	0	0	0	0	0	1	1	0	1	0	0	0	0	0	0	0
HAU2786-10	0	1	0	0	1	0	0	1	1	0	0	1	0	0	1	0	1	0	0	0	0	1	1	0	0	0	1	0	1	0	0	2	2	2	2	1	0	0	1	1	0	1	0	1	1	0	0	0	0
HAU2786-11	2	2	2	2	2	2	2	2	2	1	2	2	2	2	2	2	2	2	2	2	2	2	2	2	2	2	2	2	2	2	2	2	2	2	1	2	1	0	1	1	1	1	1	1	0	1	2	2	1
HAU2802-1	2	2	2	2	1	2	2	2	2	2	2	2	2	2	2	2	1	2	2	2	2	2	2	2	2	2	2	2	1	2	2	2	2	1	2	2	2	2	2	2	2	2	2	1	2	2	2	2	2
HAU2803-1	0	1	0	1	1	0	0	1	0	0	0	0	0	0	0	1	1	0	0	0	0	1	0	0	0	0	0	1	1	0	0	0	0	1	0	0	0	0	1	0	0	0	1	1	0	0	0	0	0
HAU2811-1	0	0	0	0	0	0	0	0	0	0	0	0	0	0	0	0	0	0	0	0	0	0	0	0	0	0	0	0	0	0	0	0	0	0	0	0	0	0	0	0	0	0	0	0	0	0	0	0	0
HAU2824-1	2	2	2	1	2	1	0	1	1	0	0	0	0	1	1	0	1	0	0	1	0	1	1	0	0	1	1	0	1	0	0	0	1	1	0	1	0	0	1	1	1	1	0	1	0	1	0	0	0
HAU2828-1	2	2	2	1	2	2	2	2	2	1	1	1	1	2	2	1	2	1	1	2	2	2	2	1	2	2	2	1	2	1	1	2	2	2	1	2	1	0	1	1	1	1	0	1	0	1	2	2	1
HAU2829-1	2	2	2	1	2	1	0	1	0	0	0	0	0	1	1	0	1	0	0	1	0	1	0	0	0	1	1	0	1	0	0	0	1	1	0	1	0	0	1	0	1	1	0	1	0	1	0	0	0
HAU2846-1	2	2	2	2	2	2	2	2	2	1	2	2	2	2	2	2	2	1	2	2	2	2	2	2	2	2	2	2	2	1	2	2	2	2	1	2	1	0	1	1	1	1	1	1	0	1	1	0	0
HAU2856-1	0	0	0	0	0	1	2	1	1	2	2	2	2	1	1	1	1	2	2	1	2	1	1	1	2	1	1	1	1	2	2	2	1	1	2	1	2	2	1	1	1	1	1	1	2	1	2	2	2
HAU2873-1	2	2	2	1	2	1	0	1	1	0	0	0	0	1	1	0	1	0	0	1	0	1	1	0	0	1	1	0	1	0	0	0	1	1	0	1	0	0	1	1	1	1	0	1	0	1	0	0	0
HAU2873-2	0	0	0	0	0	0	0	0	0	0	0	1	0	0	0	0	0	0	0	0	0	0	0	0	0	0	0	0	0	0	0	0	0	0	0	0	0	0	0	0	0	0	0	0	0	0	0	0	0
HAU2885-1	0	1	0	0	1	0	0	1	1	0	0	1	0	0	1	0	1	0	0	0	0	1	1	0	0	0	1	0	1	0	0	2	2	2	1	2	0	0	1	1	0	1	0	1	0	1	0	0	0
HAU2930-1	2	2	2	1	2	2	2	2	2	1	2	1	2	2	2	1	2	2	2	2	2	2	2	2	2	2	2	1	2	2	2	2	2	2	1	2	1	0	1	1	1	1	0	1	0	1	1	0	0
HAU2937-1	0	1	0	0	1	0	0	1	0	0	0	0	0	0	1	0	1	0	0	0	0	1	1	1	0	0	1	0	1	0	0	2	2	2	1	2	0	0	1	1	0	1	0	1	0	1	0	0	0
HAU2937-2	2	2	2	2	2	2	2	2	2	1	1	2	2	2	2	2	2	2	2	2	2	2	2	2	2	2	2	2	2	2	2	0	1	1	0	1	1	0	1	1	1	1	1	1	0	1	2	2	1
HAU2959-1	0	1	0	1	1	0	0	1	1	0	0	0	0	0	1	1	1	0	0	1	2	2	1	1	1	1	2	2	2	1	1	2	2	2	1	2	1	0	1	0	0	1	1	1	0	1	1	0	0
HAU2959-2	2	2	2	1	2	1	0	1	1	0	0	0	0	1	1	0	1	0	0	1	0	1	1	0	0	1	1	0	1	0	0	0	1	1	0	1	0	0	1	1	1	1	0	1	0	1	0	0	0
HAU2959-3	2	2	2	1	2	2	2	2	1	1	2	2	2	2	2	1	2	2	2	2	2	2	2	2	2	2	2	1	2	2	2	2	2	2	1	2	1	0	1	1	1	1	0	1	0	1	1	0	0
HAU2969-1	2	2	1	1	2	1	0	1	1	0	0	0	0	0	1	0	1	0	0	2	2	2	1	1	1	1	2	1	2	1	1	2	2	2	1	2	1	0	1	0	0	1	0	1	0	1	1	0	0
HAU3025-1	0	1	1	0	0	0	0	1	0	0	0	1	1	1	1	0	0	1	0	1	2	2	1	2	1	2	2	1	1	2	1	0	1	0	0	1	1	0	1	0	1	1	0	0	0	1	2	2	1
HAU3037-1	2	2	2	1	2	1	0	1	1	0	0	0	0	1	1	0	1	0	1	1	0	1	1	0	1	1	1	0	1	0	1	0	1	1	0	1	0	0	1	1	1	1	0	1	0	1	0	0	0
HAU3150-1	2	2	1	1	2	1	0	1	1	0	1	1	1	0	1	0	1	1	1	1	0	1	1	1	1	0	1	0	1	1	1	2	2	2	2	2	0	0	1	1	0	1	0	1	1	1	0	0	0
HAU3177-1	0	1	0	0	1	0	0	1	1	0	0	1	0	0	1	0	1	0	0	0	0	1	1	1	0	0	1	0	1	0	0	0	1	1	0	0	0	0	1	1	0	1	0	1	0	0	0	0	0
HAU3241-1	2	2	1	2	2	2	2	2	2	1	2	2	2	1	2	2	2	2	2	2	2	2	2	2	2	1	2	2	2	2	2	2	2	2	2	2	1	0	1	1	0	1	1	1	1	1	1	0	0
HAU3241-2	2	2	1	1	2	1	0	1	1	0	1	1	1	0	1	0	1	1	1	1	0	1	1	0	1	0	1	0	1	1	1	0	1	1	0	1	0	0	1	1	0	1	0	1	0	1	0	0	0
HAU3269-1	2	2	1	1	2	1	0	1	1	0	1	1	1	0	1	0	1	0	0	1	0	1	1	0	1	0	1	0	1	0	0	0	1	1	0	1	0	0	1	1	0	1	0	1	0	1	0	0	0
HAU3318-1	2	2	1	1	2	2	2	2	2	1	2	2	2	1	2	1	2	2	2	2	2	2	2	2	2	1	2	1	2	2	2	2	2	2	2	2	2	2	2	2	1	2	1	2	2	2	1	0	1
HAU3318-2	2	2	2	2	2	2	2	2	2	1	2	2	2	2	2	2	2	2	2	1	0	1	1	1	1	1	1	1	1	1	1	2	2	2	2	2	1	2	2	2	2	2	2	2	2	2	1	2	2
HAU3318-3	2	2	1	2	2	2	2	2	2	1	2	2	2	1	2	2	2	2	2	2	2	2	2	2	2	1	2	2	2	2	2	0	1	1	1	0	1	0	1	1	0	1	1	1	1	0	1	0	0
HAU3324-1	0	1	0	0	1	0	0	1	1	0	0	1	0	0	1	0	1	0	0	0	0	1	1	0	0	0	1	0	1	0	0	0	1	1	0	0	0	0	1	1	0	1	0	1	0	0	0	0	0
HAU3333-1	2	2	2	2	2	2	2	2	2	2	2	2	2	2	2	2	2	2	2	2	2	2	2	2	2	2	2	2	2	2	2	2	2	2	2	2	2	2	2	2	2	2	2	2	2	2	2	2	2
HAU3349-1	0	1	0	0	1	0	0	1	1	0	0	0	0	0	1	0	1	0	0	0	0	1	0	0	0	0	1	0	1	0	0	0	1	1	0	0	0	0	1	0	0	1	0	1	0	0	0	0	0
HAU3349-2	2	2	2	2	2	2	2	2	.	2	2	2	2	2	2	2	2	2	2	2	2	2	2	2	2	2	2	2	2	2	2	2	2	2	2	2	2	2	2	2	2	2	2	2	2	2	2	2	2
HAU3349-3	0	1	0	0	0	0	0	1	.	1	0	0	1	0	1	0	0	0	0	1	2	2	2	1	1	1	2	1	1	1	1	2	2	1	2	2	2	2	2	2	1	2	1	1	2	2	2	2	2
HAU3349-4	0	0	0	0	0	0	0	0	0	0	0	0	0	0	1	0	0	0	0	0	0	0	0	0	0	0	1	0	0	0	0	0	1	0	0	0	0	0	0	0	0	1	0	0	0	0	0	0	0
HAU3349-5	2	2	2	1	1	1	0	1	1	0	0	0	0	1	1	0	0	0	0	1	0	1	1	0	0	1	1	0	0	0	0	0	1	0	0	1	0	0	1	1	1	1	0	0	0	1	0	0	0
HAU3349-6	2	2	2	1	2	1	0	1	1	0	0	1	0	1	1	0	1	0	0	1	0	1	1	0	1	1	1	0	1	0	0	0	1	1	0	1	0	0	1	1	1	1	0	1	0	1	0	0	0
HAU3349-7	0	0	0	0	1	0	0	0	0	0	0	0	0	0	1	0	1	0	0	0	0	0	1	0	0	0	1	0	1	0	0	2	2	2	1	2	1	2	1	2	1	2	1	2	1	2	1	2	2
HAU3391-1	2	2	2	2	1	2	2	2	2	2	2	1	2	2	1	2	1	1	1	2	2	2	1	2	2	2	1	2	1	1	1	0	0	0	1	0	1	0	1	0	1	0	1	0	1	0	1	0	0
JESPR6-1	2	2	1	2	2	2	2	2	2	1	1	1	1	1	2	2	2	1	1	2	2	2	2	1	1	1	2	2	2	1	1	2	2	2	1	2	2	2	2	2	1	2	2	2	1	2	1	0	1
JESPR29-1	0	1	1	1	1	1	2	2	1	1	2	1	1	2	2	2	2	1	1	1	2	2	2	2	2	2	2	2	2	1	1	2	2	2	2	2	2	2	2	2	2	2	2	2	2	2	2	2	2
JESPR63-1	0	1	0	1	1	1	2	2	1	1	1	1	1	1	1	2	2	1	1	0	0	1	1	0	0	0	0	1	1	0	0	0	0	1	1	0	0	0	1	1	0	0	1	1	1	0	0	0	0
JESPR128-1	2	2	1	2	2	2	2	2	2	2	2	2	2	1	2	2	2	2	2	1	0	1	1	1	0	0	1	1	1	1	1	0	1	1	1	0	0	0	1	1	0	1	1	1	1	0	1	2	1
JESPR153-1	0	0	1	0	0	1	2	1	1	1	1	1	2	2	1	1	1	2	2	0	0	0	1	0	1	1	0	0	0	1	1	2	1	1	2	1	0	0	0	1	1	0	0	0	1	0	1	2	1
JESPR153-2	2	2	2	1	2	1	0	1	1	0	0	0	0	1	1	0	1	0	0	1	0	1	1	0	0	1	1	0	1	0	0	2	2	2	1	2	0	0	1	1	1	1	0	1	0	1	0	0	0
JESPR153-3	2	2	2	2	2	2	2	2	2	1	2	2	2	2	2	2	2	2	2	2	2	2	1	2	2	2	2	2	2	2	2	0	1	1	0	1	1	0	1	0	1	1	1	1	0	1	1	0	0
JESPR153-4	2	1	1	1	1	1	0	0	0	0	0	0	0	0	0	0	0	0	0	1	0	0	0	0	0	0	0	0	0	0	0	0	0	0	0	1	1	2	1	1	1	1	1	1	1	2	0	0	1
JESPR153-5	2	1	1	1	1	1	0	0	0	0	0	0	0	0	1	0	0	0	0	1	0	0	0	0	0	0	1	0	0	0	0	2	2	1	2	2	1	2	1	1	1	2	1	1	2	2	1	2	2
JESPR153-6	0	1	1	1	1	1	2	2	2	2	2	2	2	2	2	2	2	2	2	1	2	2	2	2	2	2	2	2	2	2	2	2	2	2	2	2	1	0	1	1	1	1	1	1	1	1	2	2	1
JESPR181-1	0	1	0	0	1	0	0	1	1	0	0	1	0	0	1	0	1	1	1	0	0	1	1	0	1	0	1	0	1	1	1	2	2	2	2	1	1	2	2	2	1	2	1	2	2	1	1	2	2
JESPR183-1	2	2	2	2	2	2	2	2	2	1	2	2	2	2	2	2	2	2	2	2	2	2	2	2	2	2	2	2	2	2	2	2	2	2	2	2	2	2	2	2	2	2	2	2	2	2	2	2	2
JESPR293-1	0	1	0	1	0	0	0	1	1	0	0	1	1	0	0	1	0	1	0	1	2	2	1	2	1	1	1	2	1	2	1	0	0	0	0	1	2	2	2	1	1	1	2	1	1	2	2	2	2
MGHES6-1	2	2	2	2	2	2	2	2	2	2	2	2	2	2	2	2	2	2	2	2	2	2	2	2	2	2	2	2	2	2	2	2	2	2	2	2	2	2	2	2	2	2	2	2	2	2	2	2	2
MGHES44-1	0	1	0	0	0	0	0	1	0	0	0	0	0	0	0	0	0	0	0	0	0	1	0	0	0	0	0	0	0	0	0	0	0	0	0	0	0	0	1	0	0	0	0	0	0	0	0	0	0
MGHES44-3	2	1	1	1	2	2	2	1	2	2	2	2	2	1	2	1	2	2	2	2	2	1	1	2	2	1	2	1	2	2	2	0	1	1	0	0	2	2	1	1	1	2	1	2	1	1	1	0	1
MGHES66-1	2	2	1	2	2	1	0	1	1	0	0	1	0	0	1	1	1	0	0	2	2	2	2	2	1	1	2	2	2	1	1	0	1	1	1	0	1	0	1	1	0	1	1	1	1	0	1	0	0
MGHES73-1	2	2	2	2	1	1	0	1	1	0	1	1	1	1	1	1	0	1	1	1	0	1	0	1	1	1	1	1	0	1	1	2	2	1	2	2	0	0	1	0	1	1	1	0	1	1	1	2	1
MGHES73-3	2	1	2	2	1	1	0	0	0	0	0	0	0	1	1	1	0	0	0	1	0	0	0	0	0	1	1	1	0	0	0	0	1	0	0	0	0	0	0	0	1	1	1	0	0	0	0	0	0
MGHES73-4	0	0	0	0	0	0	0	0	0	0	0	0	0	0	0	0	0	0	0	0	0	0	0	0	0	0	0	0	0	0	0	0	0	0	0	0	0	0	0	0	0	0	0	0	0	0	0	0	0
MGHES73-5	2	1	2	2	2	2	2	1	1	2	1	1	1	2	2	2	2	1	1	2	2	1	2	1	1	2	2	2	2	1	1	0	1	1	0	0	2	2	1	2	2	2	2	2	1	1	1	0	1
MUSS138-1	2	2	2	2	1	1	0	1	1	0	1	1	1	1	1	1	0	1	1	1	0	1	0	1	1	1	1	1	0	1	1	2	2	1	2	2	0	0	1	0	1	1	1	0	1	1	1	2	1
MUSS138-2	0	0	0	0	1	1	2	1	1	2	1	1	1	1	1	1	2	1	1	0	0	0	0	0	0	0	0	0	1	0	0	0	0	1	0	0	1	2	1	1	1	1	1	2	1	1	0	0	1
MUSS138-3	0	0	0	0	0	0	0	0	0	0	0	0	0	0	0	0	0	0	0	1	2	1	2	1	1	1	1	1	1	1	1	0	0	0	0	0	1	0	0	1	0	0	0	0	0	0	1	0	0
NAU780-1	2	2	2	1	2	2	2	2	2	1	2	2	.	2	2	1	2	2	2	2	2	2	2	2	2	2	2	1	2	2	2	2	2	2	2	2	1	0	1	1	1	1	0	1	1	1	1	0	0
NAU793-1	2	2	2	2	2	1	0	1	1	1	0	1	0	1	1	1	1	1	1	2	2	2	2	2	2	2	2	2	2	2	2	2	2	2	2	1	2	2	2	2	2	2	2	2	2	1	2	2	2
NAU793-2	2	2	2	1	2	1	0	1	1	0	1	1	1	1	1	0	1	0	1	1	0	1	0	1	1	1	1	0	1	0	1	2	2	2	2	2	1	2	2	1	2	2	1	2	2	2	1	2	2
NAU793-4	2	2	2	2	2	2	2	2	2	1	2	2	2	2	2	2	2	2	2	1	0	1	1	1	1	1	1	1	1	1	1	2	2	2	2	2	1	2	2	2	2	2	2	2	2	2	1	2	2
NAU793-5	2	2	2	1	2	1	0	1	1	0	0	1	1	1	1	0	1	0	1	1	0	1	1	1	1	1	1	0	1	0	1	2	2	2	2	2	1	2	2	2	2	2	1	2	2	2	1	2	2
NAU793-6	2	2	2	2	2	2	2	2	1	1	2	2	2	2	2	2	2	2	2	2	2	2	2	2	2	2	2	2	2	2	2	0	1	1	1	1	1	0	1	1	1	1	1	1	1	1	2	2	1
NAU796-1	2	2	2	2	2	2	2	2	2	2	2	1	2	2	2	2	2	1	1	2	2	2	2	2	2	2	2	2	2	1	1	2	2	2	2	2	2	2	2	2	2	2	2	2	2	2	2	2	2
NAU796-3	0	0	0	0	0	0	0	0	0	0	0	0	0	0	0	0	0	0	0	0	0	0	0	0	0	0	0	0	0	0	0	0	0	0	0	0	0	0	0	0	0	0	0	0	0	0	0	0	0
NAU796-4	2	2	2	2	2	2	2	2	2	1	2	2	2	2	2	2	2	2	2	2	2	2	2	2	2	2	2	2	2	2	2	2	2	2	2	2	2	2	2	2	2	2	2	2	2	2	2	2	2
NAU797-1	0	0	0	0	0	0	0	0	0	0	0	0	0	0	0	0	0	0	0	1	2	1	1	1	1	1	1	1	1	1	1	0	0	0	0	0	1	0	0	0	0	0	0	0	0	0	1	0	0
NAU797-2	0	0	0	1	1	0	0	0	0	0	0	0	1	0	0	1	1	1	1	1	2	1	2	2	1	1	1	2	2	2	2	0	0	1	1	1	1	0	0	1	0	0	1	1	1	1	2	2	1
NAU797-3	0	0	0	0	1	1	2	1	1	1	1	1	1	1	2	1	2	1	1	0	0	0	0	1	0	0	1	0	1	0	0	0	1	1	0	0	0	0	0	0	0	1	0	1	0	0	0	0	0
NAU797-4	2	2	1	1	2	1	0	1	1	0	0	1	1	0	1	0	1	0	0	1	0	1	1	0	0	0	1	0	1	0	0	2	2	2	2	2	0	0	1	1	0	1	0	1	1	1	0	0	0
NAU797-5	0	0	0	0	0	0	0	0	0	0	0	0	0	0	0	0	0	0	0	0	0	0	0	0	0	0	0	0	0	0	0	0	0	0	0	0	0	0	0	0	0	0	0	0	0	0	0	0	0
NAU797-6	0	0	0	0	0	0	0	0	0	0	0	0	0	0	0	0	0	0	0	0	0	0	0	0	0	0	0	0	0	0	0	0	0	0	0	0	0	0	0	0	0	0	0	0	0	0	0	0	0
NAU797-7	2	2	2	2	2	2	2	2	2	2	2	2	2	2	2	2	2	2	2	2	2	2	2	2	2	2	2	2	2	2	2	2	2	2	2	2	2	2	2	2	2	2	2	2	2	2	1	0	1
NAU797-8	2	2	1	1	2	1	0	1	0	0	0	0	0	0	1	0	1	0	0	1	0	1	1	0	0	0	1	0	1	0	0	0	1	1	0	1	0	0	1	1	0	1	0	1	0	1	1	2	1
NAU803-1	2	2	1	1	2	1	0	1	1	0	0	0	0	0	1	0	1	0	1	1	0	1	1	0	1	0	1	0	1	0	1	2	2	2	2	2	0	0	1	1	0	1	0	1	1	1	0	0	0
NAU803-2	0	0	0	0	0	0	0	0	0	0	0	1	1	0	0	0	0	0	0	0	0	0	0	0	0	0	0	0	0	0	0	0	0	0	0	0	0	0	0	0	0	0	0	0	0	0	0	0	0
NAU803-3	0	0	1	0	1	0	0	0	0	0	0	0	0	1	0	0	1	0	0	0	0	0	0	0	1	1	0	0	1	0	0	0	0	1	0	1	0	0	0	0	1	0	0	1	0	1	0	0	0
NAU828-1	0	0	0	0	0	0	0	0	0	0	1	0	0	0	0	0	0	0	0	0	0	0	0	0	0	0	0	0	0	0	0	0	0	0	0	0	0	0	0	0	0	0	0	0	0	0	0	0	0
NAU828-2	0	1	0	0	1	0	0	1	0	0	0	0	0	0	0	0	1	0	0	0	0	1	0	0	0	0	0	0	1	0	0	2	1	2	1	1	1	2	2	1	1	1	1	2	1	1	1	2	2
NAU828-3	0	0	0	0	0	0	0	0	0	0	0	0	0	0	0	0	0	0	0	1	2	1	1	1	1	1	1	1	1	1	1	0	0	0	0	0	1	0	0	0	0	0	0	0	0	0	1	0	0
NAU828-4	2	2	2	1	2	1	0	1	1	0	1	1	1	1	1	0	1	1	1	1	0	1	1	1	1	1	1	0	1	1	1	2	2	2	2	2	1	2	2	2	2	2	1	2	2	2	1	2	2
NAU833-1	2	2	2	2	2	2	2	2	2	1	2	2	2	2	2	2	2	2	2	1	0	1	1	1	1	1	1	1	1	1	1	2	2	2	2	2	1	2	2	2	2	2	2	2	2	2	1	2	2
NAU833-2	2	2	2	2	2	2	2	2	2	1	2	2	2	2	.	2	2	2	2	2	2	2	2	2	2	2	.	2	2	2	2	0	.	1	1	1	1	0	1	1	1	.	1	1	1	1	1	0	0
NAU833-3	2	2	1	1	2	2	2	2	2	1	2	2	.	1	2	1	2	1	2	1	0	1	1	0	1	0	1	0	1	0	1	2	2	2	1	2	0	0	1	1	0	1	0	1	0	1	0	0	0
NAU833-5	2	2	2	2	2	2	2	2	2	2	2	2	1	2	2	2	2	2	2	2	2	2	2	2	2	2	2	2	2	2	2	2	2	2	2	2	2	2	2	2	2	2	2	2	2	2	2	2	2
NAU833-6	2	2	2	1	2	1	0	1	1	0	0	1	0	1	1	0	1	0	0	1	0	1	.	0	0	1	1	0	1	0	0	2	2	2	1	2	1	2	2	.	2	2	1	2	1	2	1	2	2
NAU833-7	2	2	2	2	2	2	2	2	1	1	1	1	1	2	2	2	2	1	1	2	2	2	2	1	1	2	2	2	2	1	1	0	1	1	1	1	1	0	1	1	1	1	1	1	1	1	2	2	1
NAU862-1	2	2	1	1	2	1	0	1	0	0	0	0	0	0	1	0	1	0	0	1	0	1	1	0	0	0	1	0	1	0	0	0	1	1	0	1	0	0	1	1	0	1	0	1	0	1	0	0	0
NAU862-2	0	0	1	0	1	0	0	0	0	0	0	0	0	1	1	0	1	1	0	1	2	1	1	1	1	2	2	1	2	2	1	0	1	1	0	1	1	0	0	0	1	1	0	1	0	1	1	0	0
NAU862-3	2	2	2	1	1	2	2	2	2	2	2	2	.	2	1	1	1	2	1	2	2	2	2	2	2	2	1	1	1	2	1	2	1	1	2	1	2	2	2	2	2	1	1	1	2	1	2	2	2
NAU879-1	0	0	1	1	1	1	2	1	1	1	1	1	.	2	2	2	2	1	2	0	0	0	0	0	0	1	1	1	1	0	1	2	2	2	2	2	1	2	1	1	2	2	2	2	2	2	0	0	1
NAU879-2	2	2	2	2	1	2	2	2	2	2	2	2	2	2	2	2	1	2	2	2	2	2	2	2	2	2	2	2	1	2	2	2	2	1	2	2	2	2	2	2	2	2	2	1	2	2	2	2	2
NAU890-1	0	0	0	1	1	0	0	0	0	0	0	1	0	0	1	1	1	1	0	0	0	0	0	0	0	0	1	1	1	1	0	0	1	1	0	0	0	0	0	0	0	1	1	1	0	0	0	0	0
NAU905-1	2	2	2	2	1	2	2	2	2	2	2	1	2	2	2	2	1	1	2	2	2	2	2	2	2	2	2	2	1	1	2	2	2	1	2	2	2	2	2	2	2	2	2	1	2	2	2	2	2
NAU905-2	2	2	2	1	2	2	2	2	2	1	1	1	2	2	2	1	2	1	1	1	0	1	1	0	0	1	1	0	1	0	0	2	2	2	2	2	1	2	2	2	2	2	1	2	2	2	1	2	2
NAU905-3	0	0	0	0	1	1	2	1	2	2	2	2	1	1	2	1	2	2	1	1	2	1	1	1	1	1	2	1	2	2	1	2	2	2	2	2	2	2	1	1	1	2	1	2	2	2	2	2	2
NAU905-4	0	0	.	0	1	1	2	1	2	2	2	1	.	.	2	1	2	2	1	1	2	1	1	1	1	.	2	1	2	2	1	0	1	1	0	0	1	0	0	0	.	1	0	1	0	0	1	0	0
NAU923-1	2	2	1	1	2	2	2	2	2	1	2	2	2	1	2	1	2	2	2	2	2	2	2	2	2	1	2	1	2	2	2	2	2	2	2	1	1	0	1	1	0	1	0	1	1	0	1	0	0
NAU923-4	0	1	1	1	0	1	2	2	1	2	1	2	1	2	2	2	1	1	1	1	2	2	2	1	1	2	2	2	1	1	1	0	1	0	1	0	2	2	2	2	2	2	2	1	2	1	2	2	2
NAU923-5	2	2	2	2	2	2	2	2	2	2	2	2	2	2	2	2	2	2	2	2	2	2	2	2	2	2	2	2	2	2	2	2	2	2	2	2	1	0	1	1	1	1	1	1	1	1	1	0	0
NAU923-6	2	1	1	1	2	1	0	0	1	0	1	0	1	0	0	0	1	1	1	1	0	0	0	1	1	0	0	0	1	1	1	2	1	2	1	2	0	0	0	0	0	0	0	1	0	1	0	0	0
NAU985-1	2	1	1	1	1	1	0	0	1	0	0	0	0	0	0	0	0	0	0	1	0	0	0	0	0	0	0	0	0	0	0	0	0	0	0	1	0	0	0	0	0	0	0	0	0	1	0	0	0
NAU990-1	0	0	.	.	1	0	0	0	0	0	0	1	0	.	0	.	1	1	0	0	0	0	0	0	0	.	0	.	1	1	0	0	0	1	0	0	0	0	0	0	.	0	.	1	0	0	0	0	0
NAU990-2	2	1	2	2	2	2	2	1	2	2	2	2	2	2	2	2	2	2	2	2	2	1	2	2	2	2	2	2	2	2	2	0	1	1	0	1	2	2	1	2	2	2	2	2	1	2	2	2	2
NAU990-3	0	0	0	0	0	0	0	0	0	0	0	0	0	0	0	0	0	0	0	0	0	0	0	0	0	0	0	0	0	0	0	0	0	0	0	0	0	0	0	0	0	0	0	0	0	0	1	2	1
NAU990-4	0	1	1	0	0	0	0	1	1	1	1	1	0	1	1	0	0	0	0	1	2	2	2	1	2	2	2	1	1	1	1	0	1	0	0	0	2	2	2	2	2	2	1	1	1	1	2	2	2
NAU990-5	2	1	1	2	2	2	2	1	1	1	1	1	1	1	1	2	2	1	1	1	0	0	0	1	0	0	0	1	1	0	0	0	0	1	1	1	0	0	0	0	0	0	1	1	1	1	0	0	0
NAU990-6	2	2	2	1	1	1	0	1	1	1	1	1	1	1	0	0	0	1	1	2	2	2	2	2	2	2	1	1	1	2	2	2	1	1	2	2	2	2	2	2	2	1	1	1	2	2	2	2	2
NAU991-1	2	1	2	2	1	1	0	0	1	1	0	0	1	1	1	1	0	0	0	2	2	1	1	1	1	2	2	2	1	1	1	0	1	0	1	0	1	0	0	0	1	1	1	0	1	0	1	0	0
NAU991-2	2	2	2	2	2	2	2	2	1	1	2	2	1	2	2	2	2	2	2	2	2	2	2	2	2	2	2	2	2	2	2	2	2	2	2	2	2	2	2	2	2	2	2	2	2	2	2	2	2
NAU997-1	0	0	0	0	0	0	0	0	1	1	0	0	1	0	0	0	0	0	0	0	0	0	0	0	0	0	0	0	0	0	0	0	0	0	1	1	1	2	1	1	1	1	1	1	2	2	1	2	2
NAU997-2	2	2	2	2	2	2	2	2	2	1	1	1	2	2	2	2	2	1	1	2	2	2	2	1	1	2	2	2	2	1	1	2	2	2	2	2	2	2	2	2	2	2	2	2	2	2	2	2	2
NAU997-3	2	2	2	2	2	2	2	2	2	2	2	1	1	2	2	2	2	2	2	2	2	2	2	2	2	2	2	2	2	2	2	2	2	2	2	2	2	2	2	2	2	2	2	2	2	2	2	2	2
NAU997-4	0	0	0	0	0	0	0	0	0	0	0	1	0	0	0	0	0	0	0	0	0	0	0	0	0	0	0	0	0	0	0	0	0	0	0	0	0	0	0	0	0	0	0	0	0	0	0	0	0
NAU998-1	0	1	0	1	0	0	0	1	0	0	0	0	1	0	1	1	0	0	0	1	2	2	2	1	1	1	2	2	1	1	1	2	2	1	1	1	2	2	2	2	1	2	2	1	1	1	2	2	2
NAU998-2	2	1	2	2	2	2	2	1	2	2	2	2	1	2	1	2	2	2	2	1	0	0	0	1	1	1	0	1	1	1	1	2	1	2	2	2	0	0	0	0	1	0	1	1	1	1	0	0	0
NAU998-3	2	1	2	2	1	2	2	1	2	2	2	2	2	2	2	2	1	2	2	2	2	1	1	2	2	2	2	2	1	2	2	2	2	1	2	2	1	0	0	0	1	1	1	0	1	1	1	0	0
NAU998-4	0	1	0	0	0	0	0	1	1	0	1	1	0	0	1	0	0	0	0	0	0	1	1	0	1	0	1	0	0	0	0	0	1	0	1	1	0	0	1	1	0	1	0	0	1	1	1	2	1
NAU998-5	0	0	0	0	1	1	2	1	1	1	1	2	1	1	1	1	2	2	1	0	0	0	0	0	0	0	0	0	1	1	0	0	0	1	0	0	0	0	0	0	0	0	0	1	0	0	0	0	0
NAU1027-1	2	1	1	2	1	1	0	0	0	1	1	0	1	0	1	1	0	0	0	2	2	1	1	2	2	1	2	2	1	1	1	2	2	1	2	1	1	0	0	0	0	1	1	0	1	0	2	2	1
NAU1028-1	0	1	1	0	0	0	0	1	1	0	0	0	0	1	0	0	0	0	1	0	0	1	1	0	0	1	0	0	0	0	1	0	0	0	0	0	1	2	2	2	2	1	1	1	1	1	0	0	1
NAU1042-1	0	1	0	0	0	0	0	1	1	0	0	0	0	0	0	0	0	0	0	0	0	1	0	0	0	0	0	0	0	0	0	0	0	0	0	0	0	0	1	0	0	0	0	0	0	0	0	0	0
NAU1042-2	2	2	2	2	2	2	2	2	1	2	1	1	2	2	2	2	2	2	2	2	2	2	2	2	2	2	2	2	2	2	2	2	2	2	2	2	2	2	2	2	2	2	2	2	2	2	2	2	2
NAU1042-3	2	1	1	1	1	1	0	0	1	1	1	1	1	0	0	0	0	0	1	2	2	1	1	1	2	1	1	1	1	1	2	0	0	0	1	0	2	2	1	1	1	1	1	1	2	1	1	0	1
NAU1070-1	2	2	2	2	2	2	2	2	1	1	1	1	1	2	2	2	2	2	1	2	2	2	2	2	1	2	2	2	2	2	1	2	2	2	2	2	2	2	2	2	2	2	2	2	2	2	2	2	2
NAU1070-2	2	2	1	2	2	2	2	2	1	1	1	1	1	1	2	2	2	2	1	2	2	2	2	1	1	1	2	2	2	2	1	2	2	2	2	1	2	2	2	2	1	2	2	2	2	1	1	0	1
NAU1070-4	2	1	2	2	2	2	2	1	1	1	2	1	1	2	2	2	2	1	2	1	0	0	0	1	1	1	1	1	1	0	1	2	2	2	2	2	0	0	0	0	1	1	1	1	1	1	1	2	1
NAU1070-6	0	1	1	0	0	1	2	2	2	2	1	2	2	2	2	1	1	2	1	1	2	2	2	1	1	2	2	1	1	2	1	2	2	1	2	2	2	2	2	2	2	2	1	1	2	2	2	2	2
NAU1070-7	2	1	2	2	2	2	2	1	2	2	2	1	2	2	1	2	2	1	1	2	2	1	2	2	2	2	1	2	2	1	1	0	0	1	0	1	2	2	1	2	2	1	2	2	1	2	2	2	2
NAU1071-1	2	1	2	2	2	2	2	1	2	2	1	2	2	2	2	2	2	2	2	2	2	1	2	2	1	2	2	2	2	2	2	2	2	2	2	2	2	2	1	2	2	2	2	2	2	2	2	2	2
NAU1071-2	0	0	0	0	0	0	0	0	0	0	0	0	0	0	0	0	0	0	0	0	0	0	0	0	0	0	0	0	0	0	0	0	0	0	0	0	0	0	0	0	0	0	0	0	0	0	0	0	0
NAU1071-3	2	1	2	2	2	2	2	1	2	1	2	2	1	2	2	2	2	1	2	1	0	0	0	1	1	1	1	1	1	0	1	2	2	2	2	2	0	0	0	0	1	1	1	1	1	1	0	0	0
NAU1071-4	2	2	1	1	1	1	0	1	1	1	0	0	1	0	1	0	0	1	0	2	2	2	2	2	1	1	2	1	1	2	1	2	2	1	2	1	2	2	2	2	1	2	1	1	2	1	2	2	2
NAU1071-5	0	1	0	0	0	0	0	1	0	0	0	0	1	0	0	0	0	1	0	0	0	1	1	0	0	0	0	0	0	1	0	0	0	0	0	0	0	0	1	1	0	0	0	0	0	0	0	0	0
NAU1093-1	0	0	0	0	0	0	0	0	0	0	0	0	0	0	0	0	0	0	0	0	0	0	0	0	0	0	0	0	0	0	0	0	0	0	0	0	0	0	0	0	0	0	0	0	0	0	1	2	1
NAU1102-1	0	1	1	1	0	0	0	1	0	0	0	1	0	1	1	1	0	1	1	1	2	2	1	1	1	2	2	2	1	2	2	2	2	1	1	1	1	0	1	0	1	1	1	0	0	0	1	0	0
NAU1102-2	2	2	1	1	2	2	2	2	2	2	2	1	2	1	1	1	2	1	1	1	0	1	1	1	1	0	0	0	1	0	0	0	0	1	1	1	1	2	2	2	1	1	1	2	2	2	1	2	2
NAU1102-3	2	1	1	1	2	2	2	1	2	2	2	2	2	1	2	1	2	2	2	2	2	1	2	2	2	1	2	1	2	2	2	0	1	1	0	0	2	2	1	2	1	2	1	2	1	1	1	0	1
NAU1102-4	2	1	2	2	1	1	0	0	0	0	0	1	1	1	1	1	0	1	1	1	0	0	1	1	0	1	1	1	0	1	1	2	2	1	2	2	0	0	0	1	1	1	1	0	1	1	1	2	1
NAU1102-5	0	1	1	1	0	0	0	1	0	0	0	0	0	1	0	1	0	0	0	0	0	1	0	0	0	1	0	1	0	0	0	0	0	0	0	0	0	0	1	0	1	0	1	0	0	0	0	0	0
NAU1102-6	0	0	0	0	0	0	0	0	1	0	0	0	0	0	0	0	0	0	1	0	0	0	0	1	0	0	0	0	0	0	1	2	1	1	1	1	0	0	0	0	0	0	0	0	0	0	0	0	0
NAU1188-1	2	2	2	2	2	2	2	2	2	1	1	2	2	2	2	2	2	2	2	2	2	2	2	2	2	2	2	2	2	2	2	2	2	2	2	2	2	2	2	2	2	2	2	2	2	2	2	2	2
NAU1190-1	2	2	2	2	2	2	2	2	2	2	2	2	2	2	2	2	2	2	2	1	0	1	0	1	1	1	1	1	1	1	1	2	2	2	2	2	1	2	2	1	2	2	2	2	2	2	1	2	2
NAU1190-2	0	0	0	0	0	0	0	0	1	0	0	0	0	0	0	0	0	0	0	1	2	1	2	1	1	1	1	1	1	1	1	0	0	0	0	0	1	0	0	1	0	0	0	0	0	0	1	0	0
NAU1218-1	2	1	2	1	2	2	2	1	1	1	2	2	1	2	2	1	2	2	1	1	0	0	0	1	1	1	1	0	1	1	0	0	1	1	0	0	1	2	1	1	2	2	1	2	1	1	0	0	1
NAU1221-1	2	2	2	2	2	2	2	2	2	2	2	2	2	2	1	2	2	2	2	2	2	2	2	1	1	2	1	2	2	2	2	2	1	2	2	2	2	2	2	2	2	1	2	2	2	2	2	2	2
NAU1221-2	0	0	0	0	0	0	0	0	0	0	1	0	0	0	1	0	0	0	0	0	0	0	0	1	1	0	1	0	0	0	0	0	1	0	0	0	0	0	0	0	0	1	0	0	0	0	0	0	0
NAU1221-3	2	2	2	2	1	2	2	2	2	2	2	2	1	2	1	2	1	2	1	2	2	2	1	2	2	2	1	2	1	2	1	2	1	1	2	1	2	2	2	1	2	1	2	1	2	1	2	2	2
NAU1221-4	0	0	1	1	1	1	2	1	1	1	1	1	2	2	2	2	2	1	2	0	0	0	1	0	0	1	1	1	1	0	1	0	1	1	0	1	1	2	1	2	2	2	2	2	1	2	0	0	1
NAU1221-5	0	0	1	1	1	1	2	1	1	1	2	2	1	2	1	2	2	1	2	0	0	0	0	1	1	1	0	1	1	0	1	0	0	1	0	1	0	0	0	0	1	0	1	1	0	1	0	0	0
NAU1225-1	2	2	2	2	1	1	0	1	1	1	0	0	1	1	1	1	0	1	0	2	2	2	2	1	1	2	2	2	1	2	1	2	2	1	2	1	2	2	2	2	2	2	2	1	2	1	2	2	2
NAU1225-2	2	1	2	2	2	2	2	1	2	2	2	2	1	2	2	2	2	2	2	2	2	1	1	2	1	2	2	2	2	2	2	2	2	2	1	1	2	2	1	1	2	2	2	2	1	1	2	2	2
NAU1225-3	2	2	2	1	2	1	0	1	0	0	0	0	1	1	1	0	1	0	0	1	0	1	1	0	1	1	1	0	1	0	0	2	2	2	2	2	1	2	2	2	2	2	1	2	2	2	1	2	2
NAU1225-4	0	1	1	1	1	1	2	2	1	2	2	2	2	2	2	2	2	2	2	1	2	2	2	2	2	2	2	2	2	2	2	0	1	1	1	1	2	2	2	2	2	2	2	2	2	2	2	2	2
NAU1230-1	2	2	2	1	2	1	0	1	1	0	0	1	1	1	1	0	1	1	1	1	0	1	1	1	1	1	1	0	1	1	1	2	2	2	2	2	0	0	1	1	1	1	0	1	1	1	1	2	1
NAU1230-2	0	0	0	1	0	0	0	0	0	0	0	0	0	0	0	1	0	0	0	0	0	0	0	0	1	0	0	1	0	0	0	0	0	0	0	1	1	2	1	1	1	1	2	1	1	2	0	0	1
NAU1230-3	0	0	0	0	0	0	0	0	0	0	0	0	0	0	0	0	0	0	0	0	0	0	0	0	0	0	0	0	0	0	0	0	0	0	1	0	0	0	0	0	0	0	0	0	1	0	0	0	0
NAU1230-4	0	1	0	0	0	0	0	1	0	0	0	0	0	0	0	0	0	0	0	0	0	1	1	0	0	0	0	0	0	0	0	0	0	0	1	0	1	2	2	2	1	1	1	1	2	1	0	0	1
NAU1230-5	0	0	0	1	1	0	0	0	0	0	0	0	0	0	0	1	1	0	0	0	0	0	0	0	1	0	0	1	1	0	0	0	0	1	0	1	0	0	0	0	0	0	1	1	0	1	0	0	0
NAU1255-1	2	2	2	1	1	2	2	2	2	2	2	2	2	2	2	1	1	2	2	2	2	2	2	2	1	2	2	1	1	2	2	2	2	1	2	1	2	2	2	2	2	2	1	1	2	1	2	2	2
NAU1255-2	2	2	2	2	2	2	2	2	2	2	2	2	2	2	2	2	2	2	2	2	2	2	2	2	2	2	2	2	2	2	2	2	2	2	2	2	2	2	2	2	2	2	2	2	2	2	2	2	2
NAU1255-3	2	2	1	2	2	2	2	2	2	2	2	2	2	1	2	2	2	2	2	2	2	2	2	1	2	1	2	2	2	2	2	0	1	1	1	0	2	2	2	2	1	2	2	2	2	1	2	2	2
NAU1269-1	0	0	1	0	0	0	0	0	0	0	0	1	0	1	0	0	0	0	0	0	0	0	0	0	0	1	0	0	0	0	0	0	0	0	0	0	0	0	0	0	1	0	0	0	0	0	0	0	0
NAU1269-2	0	1	0	0	0	1	2	2	2	1	1	1	2	1	1	1	1	1	1	0	0	1	0	0	0	0	0	0	0	0	0	0	0	0	0	0	0	0	1	0	0	0	0	0	0	0	0	0	0
NAU1269-3	0	0	0	0	1	0	0	0	0	0	0	1	0	0	1	0	1	0	1	0	0	0	1	1	1	0	1	0	1	0	1	0	1	1	1	0	0	0	0	1	0	1	0	1	1	0	0	0	0
[truncated: 168 more columns]
