# Supplementary material for: Dissecting Genetic Network of Fruit Branch Traits in Upland Cotton by Association Mapping Using SSR Markers
Source: PLoS One. 2017 Jan 25;12(1):e0162815. doi: 10.1371/journal.pone.0162815 (PMC5266336; doi:10.1371/journal.pone.0162815)
Supplement: S2 Data — (PHE) [file pone.0162815.s002.Phe]

_Population	F2														
_Genotypes	217	0.5													
_Observations	590														
_Prediction	Yes														
_Cofactors	No														
_Chromosomes	1	Chr1													
_TotalMarker	872	872													
_TraitNumber	6														
_MarkerCode	P1=0	P2=2	F1=1												
_Environments	Yes														
_Replications	Yes														
															
*TraitBegin*															
Env#	Blk#	Ind#	UpBranchNo	UpBranchLen	MidBranchNo	NidBranchLen	BotBranchNo	BotBranchLen	;
1	1	1	3.5	21	.	22.2	2	7.78	;
1	2	1	3.8	23.56	.	27.3	2.2	10.64	;
1	3	1	2.75	11.48	2.58	9.74	2.25	10.79	;
1	1	1-12	2.63	24.34	2.25	18.95	2.25	12.66	;
1	2	1-12	2.14	16.67	2.29	16.59	2.29	8.47	;
1	3	1-12	2.1	16.56	2.2	11.04	1.6	13.18	;
1	1	1-31	2.2	20.94	2.2	16.18	1.6	8.61	;
1	2	1-31	.	.	2.4	22.8	1.2	9.66	;
1	3	1-31	2.8	24.4	2.22	15.99	2	12.28	;
1	1	1-33	2.75	21.53	2.63	23.08	2.13	11.33	;
1	2	1-33	2.29	18.57	2.29	10.39	1.43	6.06	;
1	3	1-33	2.4	16.24	2.5	16.39	1.7	11.08	;
1	1	1-34	2.75	29.39	2.63	25.53	2.25	12.5	;
1	2	1-34	2.57	28.11	2.86	27.21	1.57	11.34	;
1	3	1-34	2.5	13.84	2.1	15.72	1.4	7.71	;
1	1	2	2.33	21.6	2.5	20.13	2.5	15.67	;
1	2	2	2	15.33	2.5	22.57	1.5	11.38	;
1	3	2	2	9.21	1.44	8.01	1.67	9.18	;
1	1	2-12	2.38	16.93	2.13	16.84	.	11.81	;
1	2	2-12	2.14	15.99	2.57	20.11	2	17.59	;
1	3	2-12	1.9	21.21	1.8	17.66	1.3	7.1	;
1	1	2-18	2.13	20.89	2.5	20.64	2.25	17.29	;
1	2	2-18	2.17	17.07	2.5	16.77	2	13.72	;
1	1	2-25	2.43	23.36	2.43	21.97	1.71	14.14	;
1	2	2-25	2.86	25.37	3	33.29	1.86	12.03	;
1	1	2-27	1.88	13.61	2.13	18.26	1.38	10.33	;
1	2	2-27	2	13.33	1.33	.	1.83	13.95	;
1	1	2-28	1.88	18.81	1.88	16.2	1.75	12.24	;
1	2	2-28	2.17	19.92	2.83	20.68	2.5	17.88	;
1	1	2-31	2.29	20.11	2.71	23.83	2.71	19.79	;
1	2	2-31	1	.	2	14.35	2	11.05	;
1	3	2-31	2.1	20.46	1.8	24.57	1.2	7.23	;
1	1	2-33	1.5	9.97	2.17	11.42	2	8.93	;
1	2	2-33	1.5	8.32	2.17	12.98	2	7.38	;
1	3	2-33	1.8	15.12	1.8	15.45	1.4	10.02	;
1	1	2-34	1.71	12.57	2.14	15.61	2	10.66	;
1	2	2-34	1.71	11.84	2.43	17.53	1.86	10.63	;
1	3	2-34	2.3	16.77	1.9	14.08	1.2	8.87	;
1	1	2-38	3.29	28.76	3.29	32.91	.	.	;
1	2	2-38	3.17	24.65	2.5	25.52	1.83	13.62	;
1	1	2-39	1.75	13.66	2.13	13.35	1.88	9.2	;
1	2	2-39	2	13.27	2.17	19.17	1.5	9.83	;
1	1	3	1.63	11.1	1.75	12.91	1.75	11.53	;
1	2	3	2	15.21	1.86	16.56	1.71	13.77	;
1	3	3	2.3	13.17	2.2	14.76	1.9	9.75	;
1	1	3-12	1.5	16.8	1.75	16.55	1.5	11.03	;
1	2	3-12	1.71	16.2	1.86	12.97	1.43	8.86	;
1	3	3-12	2.5	17.63	2.38	16.14	1.63	10.29	;
1	1	3-15	2.6	24	2.2	21.8	1.8	13	;
1	2	3-15	2	19	2.75	26.5	2.25	13.75	;
1	3	3-15	3	20.26	2.71	14.61	2.29	12.04	;
1	1	3-31	2.5	19.45	2.5	18.37	1.5	12.53	;
1	2	3-31	2.2	23.18	2.6	23.46	2.6	8.42	;
1	3	3-31	2.4	22.29	2	19.26	1	8.18	;
1	1	3-33	1.63	13.73	1.75	14.98	1.5	8.4	;
1	2	3-33	1.43	10.74	1.43	8.56	1.57	8.7	;
1	3	3-33	2.1	19.49	2	18.77	1.5	9.46	;
1	1	3-34	2.13	18.73	2.25	18.14	1.75	11.88	;
1	2	3-34	2.29	18.96	2.29	17.56	1.57	10.04	;
1	3	3-34	2.3	20.01	2.1	16.94	1.7	12.84	;
1	1	4	1.71	15.93	2.14	20.43	1.71	12.97	;
1	2	4	1.57	13.81	1.57	16.07	1.43	9.93	;
1	3	4	2.2	13.37	2.4	15.79	1.7	11.17	;
1	1	5-3	2.13	21.29	1.88	27.63	2.63	23.5	;
1	2	5-3	2.14	24.57	2.29	31.57	2	20.71	;
1	3	5-3	2	13.5	3	36	2	11.2	;
1	1	5	1.71	13.06	1.71	17.16	1.43	8.89	;
1	2	5	2.14	19.17	2.29	23.67	1.43	13.97	;
1	3	5	2.4	15.66	2.6	16.81	2.1	14.46	;
1	1	5-12	3.67	37.2	3.33	35.33	2.83	14.53	;
1	2	5-12	2.8	28.04	3.6	35.5	2	14.4	;
1	3	5-12	2.67	24.3	2.67	26.43	2.33	13.43	;
1	1	5-15	2	24.45	2.17	29	2	23	;
1	2	5-15	2	25.5	2.17	27.33	2	18.67	;
1	1	5-31	2.25	25.56	2.63	31.9	2	13.76	;
1	2	5-31	2.71	25.17	3.14	35.7	2.29	19.27	;
1	3	5-31	3	25.76	2.7	21.56	2.2	12.61	;
1	1	5-33	2.5	22.08	3	30.8	2.5	11.05	;
1	2	5-33	2.5	20.17	3.17	29.08	3.17	17.6	;
1	3	5-33	3.3	32.17	1.9	.	2	16.18	;
1	1	5-34	3.25	24.53	3.25	32.08	3	22.66	;
1	2	5-34	2.83	20.65	3.17	33.42	2.33	15.27	;
1	3	5-34	3.33	30.48	3.22	31.51	2.11	13.76	;
1	1	6-3	2.25	16.81	2.13	13.31	1.38	9.15	;
1	2	6-3	2.14	19.74	2.29	18.77	1.71	8.57	;
1	3	6-3	.	.	3.7	31.74	2	15.02	;
1	1	6	1.86	12.97	2.14	22.69	1.71	10.13	;
1	2	6	2.14	14.93	2.29	21.07	1.86	12.16	;
1	3	6	3.6	21.91	2.8	19.07	2.7	15.32	;
1	1	6-12	2.25	14.71	2.25	14.48	2.25	11.3	;
1	2	6-12	2.29	14.57	2.29	19.19	2.29	14.17	;
1	3	6-12	.	38.75	3.5	24.73	1.5	7.53	;
1	1	6-15	2.88	22.89	2.63	20.59	2	13.35	;
1	2	6-15	2.86	28.49	2.86	27.33	1.71	12.6	;
1	3	6-15	2.9	22.65	2.4	17.92	1.8	12.41	;
1	1	6-31	3.83	36.87	3.67	.	3	24.33	;
1	2	6-31	3.67	33.63	3.5	.	3.5	.	;
1	3	6-31	3.9	34.26	4	33.17	3.3	.	;
1	1	6-33	2.17	18.17	2.67	19.95	2.17	10.55	;
1	2	6-33	2.5	19.48	3.17	33.5	2.17	9.13	;
1	3	6-33	3.4	23.3	3.2	23.8	2.5	18.19	;
1	1	6-34	3	28.08	3.13	31.46	2.25	16.41	;
1	2	6-34	2.57	22.24	2.71	27.9	2.29	14.34	;
1	3	6-34	3.5	26.76	3.2	26.7	3.7	.	;
1	1	7	.	26.27	3.33	23.33	2.67	15.5	;
1	2	7	3	22.65	.	23.75	2	14.1	;
1	3	7	.	32.5	.	25.2	.	.	;
1	1	8	1.38	6.14	1.25	5.13	1.25	5.95	;
1	2	8	1.57	5.64	1.57	7.19	1.71	5.07	;
1	3	8	2.6	15.02	2.8	14.22	1.75	4.6	;
1	1	8-12	1.5	9.95	2	13.6	1.75	10.31	;
1	2	8-12	1.86	13.06	2.14	15.1	1.86	7	;
1	3	8-12	2.5	26.05	2.6	28.47	1.4	8.27	;
1	1	8-31	1	9.63	.	9	2.5	7.31	;
1	2	8-31	1.14	9.21	1.43	8.29	1.14	7.43	;
1	3	8-31	2.2	17.82	1.7	11.63	1.8	8.05	;
1	1	8-33	1.14	4.71	2.14	10.4	2	7.37	;
1	2	8-33	1.14	5.27	2.14	10.04	1.71	7.44	;
1	3	8-33	1.4	10.64	1.3	12.3	1.3	7.56	;
1	1	8-34	2	14.1	2.43	17.89	2.43	8.73	;
1	2	8-34	2.83	22.48	2.83	25.48	2	7.53	;
1	3	8-34	2.2	21.13	2.2	22.26	1.5	10.72	;
1	1	9	1.88	28.03	1.63	13.55	1.5	9.53	;
1	2	9	1.71	7.06	2.43	8.96	1.71	6.71	;
1	3	9	.	24.65	3	23.23	2.13	13.95	;
1	1	9-12	1.71	11.99	1.71	9.67	1.71	9.11	;
1	2	9-12	2.29	20.66	2.14	16.27	2	9.94	;
1	3	9-12	1.9	.	2.1	19.5	1.8	10.99	;
1	1	9-31	2.29	22.11	2	14.66	1.43	8.14	;
1	2	9-31	1.71	18.6	1.71	12.6	1.43	7.04	;
1	3	9-31	2.4	22.24	2.7	24.15	1.6	11.78	;
1	1	9-33	1.57	12.49	1.71	11.86	1.43	7.47	;
1	2	9-33	1.71	14.13	2	13.84	1.57	6.63	;
1	3	9-33	2	17.92	2.2	17.17	1.8	13.87	;
1	1	9-34	2.29	22.4	2.29	19.57	1.57	10.47	;
1	2	9-34	1.43	20.16	1.71	20.53	1.43	12.5	;
1	3	9-34	2	20.01	2.1	20.17	1.8	14.47	;
1	1	10	2.13	16.74	1.63	18.19	2.13	17.15	;
1	2	10	2	12.83	1.43	13.24	2.14	14.03	;
1	3	10	3.4	21.8	.	25.02	.	.	;
1	1	10-12	2.14	18.29	2.43	20.46	1.57	9.06	;
1	2	10-12	2.14	19.26	1.71	15.76	1.43	8.41	;
1	3	10-12	2.1	14.32	1.7	12.53	1.2	7.7	;
1	1	10-31	1.71	13.89	2.14	.	1.43	9.11	;
1	2	10-31	1.43	12.89	1.86	12.73	1.57	7.37	;
1	3	10-31	2.5	27.41	2.6	27.86	1.7	15.12	;
1	1	10-33	1.86	14.89	2	12.49	1.14	6.9	;
1	2	10-33	2.86	27.51	2.57	18.41	1.71	8.51	;
1	3	10-33	1.8	13.05	1.9	14.4	1.2	7.61	;
1	1	10-34	2	16.34	2	18.21	1.29	8.53	;
1	2	10-34	2.14	20.4	2.29	21.7	1.43	6.77	;
1	3	10-34	2.3	12.45	1.9	15.71	1.7	14.36	;
1	1	11	1.75	15.13	2.13	22.41	1.63	11.01	;
1	2	11	2.71	23.53	2.71	30.37	1.57	10.36	;
1	3	11	3.4	24.52	2.9	20.84	.	18.36	;
1	1	11-12	1.86	16.67	2	18.73	1.71	9.09	;
1	2	11-12	1.57	13.39	1.57	17.61	1.71	9.53	;
1	3	11-12	2	15.7	2.3	20.15	.	10.09	;
1	1	11-31	1.86	18.21	2.14	19	1.57	11.36	;
1	2	11-31	1.29	9.8	1.71	14.53	1.71	11.37	;
1	3	11-31	1.1	7.94	1.2	10.58	1.1	6.51	;
1	1	11-33	1.43	11.46	1.71	12.27	1.71	8.56	;
1	2	11-33	1.14	9.37	2	13.14	1.43	8.19	;
1	3	11-33	1.2	8.52	1.5	10.59	1.5	9.84	;
1	1	11-34	1.71	14.46	2.29	22.8	1.86	13.11	;
1	2	11-34	1.43	12.31	2.14	18.4	1.57	13.11	;
1	3	11-34	1.7	15.39	1.6	16.83	1.3	11.69	;
1	1	12-10	3.29	29.36	.	.	2	12.21	;
1	2	12-10	2.14	14.37	2.43	22.61	1.57	7.49	;
1	3	12-10	2.9	20.15	2.9	22.81	2.5	15.18	;
1	1	12	2	19.11	2.25	23.39	1.13	8.34	;
1	2	12	2.14	18	1.43	16.37	1.14	7.79	;
1	3	12	2.3	20.77	2.8	20.37	1.5	9.9	;
1	1	12-31	2	12.97	2.14	17.04	1.29	8.66	;
1	2	12-31	1.67	10.37	2	16.95	2.17	12.95	;
1	3	12-31	2.6	20.43	2.9	23.8	1.7	11.12	;
1	1	12-33	2.2	14.12	2.4	15.58	2.6	7.5	;
1	2	12-33	2.2	15.86	2.2	14.66	2	9.94	;
1	3	12-33	2	13.51	2.5	16.25	1.8	9.3	;
1	1	12-34	1.86	12.73	2.29	14.97	2	11.17	;
1	2	12-34	1.86	13.13	2.57	33.41	2.43	18.67	;
1	3	12-34	2.1	14.77	2.4	18.27	1.6	8.04	;
1	1	13-3	2	19.5	2.25	21.38	1.88	12.25	;
1	2	13-3	1.71	15.14	2	21.36	2.14	16.71	;
1	3	13-3	3.63	36.2	2.88	29.19	2.63	20.39	;
1	1	13-12	2.13	24.26	2.38	36.63	2.38	14.06	;
1	2	13-12	1.86	18.71	2.57	25	2	14	;
1	3	13-12	3.2	29.87	2.6	22.3	1.7	9.62	;
1	1	13	2	12.6	2.75	23.98	1.75	11.25	;
1	2	13	1.5	.	1.75	8.8	1	3.65	;
1	3	13	.	27.25	.	27.25	2	3.5	;
1	1	13-15	1.75	16.59	1.88	17.9	1.88	14.5	;
1	2	13-15	2.14	23	2.29	26.14	2.14	19.14	;
1	3	13-15	2.9	31.65	2.9	28.89	1.9	17	;
1	1	13-31	3.25	27.35	3.5	31.25	2.5	12.41	;
1	2	13-31	3.71	.	3.57	41.29	2.86	.	;
1	3	13-31	3.1	31.46	3.2	37.47	1.5	8.92	;
1	1	13-33	2.38	19.56	2.13	20.63	2.5	18.88	;
1	2	13-33	2.14	21.71	2.57	26.64	2.29	13.93	;
1	3	13-33	.	.	3.4	35.61	2.4	19.33	;
1	1	13-34	2.63	26.76	3	34.88	2.25	21.96	;
1	2	13-34	2	19.14	2.71	28.14	2.14	14.57	;
1	3	13-34	.	.	3.3	38.9	2.4	17.67	;
1	1	14-3	1.63	13.41	1.75	12.95	1.38	8.85	;
1	2	14-3	1.57	16.23	1.86	15.06	1.57	13.3	;
1	3	14-3	1.5	9.94	1.5	13.23	1.3	6.96	;
1	1	14-12	1.5	16.25	1.5	17.38	1.5	11.13	;
1	2	14-12	1.57	16.43	2	22.86	2	12	;
1	3	14-12	1.3	12.54	1.8	17.28	1.2	7.15	;
1	1	14	2.5	17.43	1.75	20.6	1.75	16.28	;
1	2	14	2.25	19.15	2.25	19.2	1.5	10.7	;
1	1	14-15	1.38	14.25	1.88	18.88	1.25	11.13	;
1	2	14-15	1.57	14.64	2	14.86	1.57	10.93	;
1	3	14-15	1.1	11.72	1.2	13.32	1.4	9.78	;
1	1	14-31	1.13	13.75	1.38	16.63	1.5	10.31	;
1	2	14-31	1.14	7.64	1.71	17.36	1.71	11.86	;
1	3	14-31	2.5	19.43	2.2	19.68	2.3	18.1	;
1	1	14-33	1	9.56	1.38	8.88	1	7.69	;
1	2	14-33	1.29	12.57	1.86	13.79	1.43	8	;
1	3	14-33	1.9	14.24	2	15.28	1.7	10.28	;
1	1	14-34	1.75	20.63	2	22.88	1.63	11	;
1	2	14-34	2.14	23	2.29	26	1.71	12.57	;
1	3	14-34	2.2	17.09	1.8	18.2	1.1	9.42	;
1	1	15-3	3	27.41	3.29	34.43	2.29	13.57	;
1	2	15-3	1.86	24.74	2.29	24	1.43	6.97	;
1	3	15-3	2.9	24.42	3.1	26.93	2.2	20.29	;
1	1	15-10	2.57	22.8	2.71	27.84	2.29	13.74	;
1	2	15-10	2.43	20.34	2.86	30.64	2.14	14.16	;
1	3	15-10	2.1	16.64	2.8	23.32	2.1	13.67	;
1	1	15-11	2.29	19.91	2.43	24.51	1.57	6.81	;
1	2	15-11	2.71	22.34	3	31.3	1.57	7.1	;
1	3	15-11	2.1	17.18	2.8	26.28	2.2	11.3	;
1	1	15-12	1.88	20	2.38	25.61	2.13	17.41	;
1	2	15-12	2.14	20.87	2.29	28.89	2	20.13	;
1	3	15-12	2	15.97	2.1	32.51	1.9	13.47	;
1	1	15-13	2.14	15.77	2.43	19.59	1.71	9.61	;
1	2	15-13	2	13.28	2.33	19.38	2	12.82	;
1	3	15-13	3.4	29.33	2.8	25.7	2.3	22.59	;
1	1	15	2	20.34	1.75	18.88	1.5	16.74	;
1	2	15	1.86	13.9	1.86	20.94	1.71	14	;
1	1	15-31	1.75	13.49	2	16.13	1.88	12.38	;
1	2	15-31	1.57	11.37	1.86	15.57	1.86	13.3	;
1	3	15-31	1.1	9.37	1.5	11.03	1.5	10.48	;
1	1	15-33	1.75	13.93	2	16.08	2	11.26	;
1	2	15-33	1.29	13.36	2	16.94	1.86	11.87	;
1	3	15-33	1.4	12.05	1.6	.	.	7.46	;
1	1	15-34	1.88	18.08	2.13	23.24	1.63	14.08	;
1	2	15-34	2.14	19.6	2.14	23.53	1.57	15.29	;
1	3	15-34	1.5	15.65	1.8	18.51	1.1	6.77	;
1	1	16-2	3.25	28.96	2.5	29.84	1.63	11.01	;
1	2	16-2	2.33	24.07	2.83	34	2.17	16.25	;
1	3	16-2	1.67	16.33	2	20.43	1.67	10.72	;
1	1	16	2.83	20.98	2.83	18.82	2.5	19.37	;
1	2	16	1.83	13.98	1.83	14.17	2	10.03	;
1	1	16-19	1.75	14.64	1.63	17.99	1.25	8.19	;
1	2	16-19	1.83	16.55	1.67	16.53	1.17	8.33	;
1	1	16-25	2	15.5	2.13	16.89	1.75	10.85	;
1	2	16-25	1.83	13.33	1.5	12.33	1.83	12.37	;
1	1	16-27	2	14.02	2.33	20.88	1.33	11.4	;
1	2	16-27	1.6	13.56	1.8	15.76	1.8	9.7	;
1	1	16-31	2.13	15.16	2.38	18.96	2.25	15.36	;
1	2	16-31	2	18.85	2.17	18.6	1.83	14.22	;
1	1	16-33	1.5	14.61	1.88	16.23	1.5	10.8	;
1	2	16-33	2.33	25.63	2.17	21.98	1.33	11.23	;
1	1	16-34	1.88	20.33	2.13	20.61	2.38	14.84	;
1	2	16-34	2.83	21.38	2.83	26.48	2.33	17.23	;
1	1	17-2	2.38	28.94	2.63	31.34	1.25	7.93	;
1	2	17-2	2.43	19.71	1.71	19.07	1.14	7.31	;
1	1	17	2	12.77	2.43	16.56	1.57	9.03	;
1	2	17	2.67	17.67	3.33	19.78	1.5	8.83	;
1	1	17-18	1.75	10.03	1.88	.	1.5	6.58	;
1	2	17-18	1.86	12.83	2	.	1.43	8.86	;
1	1	17-21	1.88	15	1.75	15.78	1	6.13	;
1	2	17-21	2.43	22.35	2.29	22.03	1.57	12.77	;
1	1	17-25	2.43	24.07	2.14	25.7	1.57	11.53	;
1	2	17-25	3.29	34.13	1.71	20.74	1	8.84	;
1	1	17-27	2	22.56	1.6	17.22	1.2	6.88	;
1	2	17-27	2.4	28.32	2.4	29.16	1.2	10.54	;
1	1	17-31	1.88	14.75	2	20.1	2.13	10.89	;
1	2	17-31	3.29	25.17	3	26.51	2.57	16.14	;
1	1	17-34	3.25	38.29	2.38	29.96	1.5	13.04	;
1	2	17-34	2.67	25.6	2.5	26.38	1.17	11.78	;
1	1	17-37	2.13	16.99	1.5	14.81	1.13	7.6	;
1	2	17-37	1.86	20.16	1.43	15.49	1.29	10.44	;
1	1	17-38	2.63	16.18	2	11.78	1.88	10.99	;
1	2	17-38	2.29	14.94	2.14	10.77	1.71	8.64	;
1	1	17-39	2.25	30.88	2.13	28.63	1	11.98	;
1	2	17-39	2.57	36.47	2.14	29.74	1.14	9.09	;
1	1	18-2	2	21.8	2	23.9	1.83	8.73	;
1	2	18-2	2.5	30.02	2.5	27.13	1.17	8.17	;
1	1	18	1.86	12.86	2.43	16.27	1.57	8.53	;
1	2	18	2.14	12.33	2.43	14.31	2	10.9	;
1	1	18-21	2.86	25.19	1.71	15.5	1.57	6.61	;
1	2	18-21	1.71	13.27	1.86	11.89	1.29	7.33	;
1	1	18-25	1.88	20.31	2	21.93	1.25	12.46	;
1	2	18-25	2.14	23.79	2	24.29	1.57	14.91	;
1	1	18-27	2.75	35.59	1.75	18.14	1.13	8.96	;
1	2	18-27	2.86	31.31	1.86	22.26	1	9.73	;
1	1	18-31	1.88	25.48	1.38	18.44	1.13	9.05	;
1	2	18-31	2.57	29.67	2	25.96	1.43	13.03	;
1	1	18-34	2.88	28.89	2.29	20.06	1.33	10.78	;
1	2	18-34	3.14	33.07	2.43	25.59	1.86	14.19	;
1	1	18-38	.	11.43	1.38	12.26	1.13	7.06	;
1	2	18-38	1.43	13.41	1.71	15.37	1.43	9.49	;
1	1	18-39	2	20.5	1.5	12.8	1.38	7.51	;
1	2	18-39	2.14	19.5	1.71	13.9	1.29	7.11	;
1	1	19-2	3	21.2	2.75	28.25	2.25	12.35	;
1	2	19-2	.	33.97	.	22.07	2	14.5	;
1	1	19-18	2.43	17.79	2.29	17.14	1.86	11.8	;
1	2	19-18	3	23.5	2.67	25.78	1.83	15.27	;
1	1	19	2	10.18	2.6	14.3	1.6	8.44	;
1	2	19	3.25	19.15	3.25	18.73	1.5	13.1	;
1	1	19-21	3.17	26.65	2.83	26.3	2	14.87	;
1	2	19-21	.	34.78	3.4	31.08	2.8	12.52	;
1	1	19-25	2.38	25.38	2.25	24.95	1	9.69	;
1	2	19-25	2.67	28.58	2.17	19.82	1.43	9.7	;
1	1	19-27	3	21.18	2.5	18.75	2.13	15.81	;
1	2	19-27	2.29	20.29	2.43	24.3	1.67	13.5	;
1	1	19-31	2.63	27.63	2.5	22.39	1.13	9.3	;
1	2	19-31	1.86	16.43	1.71	20.63	1.14	7.74	;
1	1	19-38	3.29	25.93	3.29	30.11	2.14	.	;
1	2	19-38	2.43	16.64	2.57	20.77	2	12.77	;
1	1	19-39	2.29	13.6	2	20.27	1.71	9.71	;
1	2	19-39	2.67	.	3.33	32.5	2.33	13.28	;
1	1	20	2	7.63	1.67	11.33	1.17	5.92	;
1	2	20	1.4	4.06	2	6.8	1.6	7.16	;
1	1	20-33	2.33	13.23	2.67	21.03	1.67	9.4	;
1	2	20-33	2	13	1.5	13.65	2.5	17.25	;
1	1	20-34	1.75	11.28	1.63	15.29	1.25	10.74	;
1	2	20-34	2.33	23.05	1.5	19.6	1.17	11.37	;
1	1	20-38	2.5	18.31	2	16.84	1.25	7.26	;
1	2	20-38	2.17	11.78	1.5	12.28	1.33	11.32	;
1	1	21-2	2.5	14.23	2.13	20.61	1.63	.	;
1	2	21-2	2.29	23.2	2.14	19.27	1.57	11.33	;
1	1	21-18	2	18.16	3.13	20.34	1.88	7.53	;
1	2	21-18	2	11.71	2.43	15.99	1.86	8.41	;
1	1	21-20	1.88	17.81	.	13.94	1.13	6.99	;
1	2	21-20	1.71	19.29	2	18.9	1	8.84	;
1	1	21	2	8.34	2.71	13.7	1.57	6.66	;
1	2	21	2.5	13.2	2.83	18.63	1.5	8.25	;
1	1	21-25	2.38	19.94	1.75	11	1.5	7.94	;
1	2	21-25	3.29	22.59	2.57	18.93	1.57	7.1	;
1	1	21-27	2.25	16.04	1.63	15.94	1.25	5.98	;
1	2	21-27	2.14	18.63	1.86	17.87	1.43	10.83	;
1	1	21-28	2.13	21.08	2.5	21.73	1.63	11.43	;
1	2	21-28	2.14	21.41	2.71	23.96	1.71	13.69	;
1	1	21-29	2.13	11.58	1.63	11.03	1.63	8.56	;
1	2	21-29	2	11.66	1.71	10.04	1.57	8.43	;
1	1	21-31	1.63	13	1.75	11.28	1.75	9.84	;
1	2	21-31	1.57	13.63	2.29	16.44	2	11.59	;
1	1	21-34	2.75	22.03	2.13	14.2	1.88	11.88	;
1	2	21-34	2.71	23.74	1.86	15.11	1.86	12.21	;
1	1	22-1	2.38	17.79	2.25	20.54	2.5	17.23	;
1	2	22-1	2.86	18.43	2.71	20.41	2.14	14.36	;
1	1	22-19	2.63	19.13	2.38	19.53	1.88	10.78	;
1	2	22-19	2.29	.	2.29	20.54	1.86	8.07	;
1	1	22	2.83	15.13	2.5	19.15	1.83	7.55	;
1	2	22	2.33	15.22	2.83	18.15	1.17	5.67	;
1	1	22-31	1.71	15.86	2	16.26	1.86	10.94	;
1	2	22-31	.	9.28	2.17	18.6	2.33	13.52	;
1	1	22-34	3.25	24.51	2.13	22.8	1.63	6.75	;
1	2	22-34	3.14	31.71	3	31.5	2	13.67	;
1	1	22-38	2.38	17.48	2	18.08	2	15.71	;
1	2	22-38	2.43	17.94	2.14	16.1	1.86	12.05	;
1	1	22-39	1.75	12.95	2.13	16.31	1.75	11.94	;
1	2	22-39	3.29	28.43	2.29	15.09	2.29	15.43	;
1	1	23-2	2.25	20.68	2.63	23.7	2.63	17.09	;
1	2	23-2	1.86	17.91	2.57	22.11	2.14	15.16	;
1	1	23-18	2.13	19.35	2.25	19.14	1.75	12.15	;
1	2	23-18	2	15.6	2	17.41	1.57	11.01	;
1	1	23	2.83	17.45	3.17	17.67	1.33	7.95	;
1	2	23	3	23.52	2.6	18.78	2.6	12.88	;
1	1	23-25	2.75	22.25	2.63	20.61	2	13.13	;
1	2	23-25	2.29	17.46	2.29	21.1	2.14	11.39	;
1	1	23-27	2.5	22.78	1.88	18.69	1.75	14.94	;
1	2	23-27	1.57	13.76	1.29	14.94	1.29	8.86	;
1	1	23-31	2.38	19.98	1.88	19.15	1.38	9.44	;
1	2	23-31	2	29.39	2.14	25.29	1.71	14.74	;
1	1	23-34	.	10.73	1.38	16.7	1.25	7.7	;
1	2	23-34	1.71	15.34	1.71	13.36	1.29	7.79	;
1	1	23-38	2.17	21.92	1.5	19.08	1.17	8.27	;
1	2	23-38	2.17	17.42	2.17	16.53	1.5	6.65	;
1	1	23-39	2.63	17.3	2	14.51	1.25	7.2	;
1	2	23-39	2.29	20.7	1.86	11.81	1.43	7.74	;
1	1	24	1.5	9.28	2	10.93	1.67	8.87	;
1	2	24	1.5	8.35	1.67	12.3	1.33	6.53	;
1	1	24-37	3	30.26	2.63	.	2.13	18.4	;
1	2	24-37	2.71	30.3	2.14	19.47	2.43	16.94	;
1	1	24-39	1.88	15.55	2.25	16.95	1.5	8.8	;
1	2	24-39	2.29	19.39	1.86	13.27	2	11.3	;
1	1	25	1.63	12.58	.	8	1	5.61	;
1	2	25	1.86	12.74	1.86	11.23	1.14	4.89	;
1	1	25-31	3.25	22.1	2.75	21.63	2.13	13.44	;
1	2	25-31	2.71	23.47	2.29	17.36	1.57	11.34	;
1	1	25-38	3.57	25.74	3.29	25.79	2.43	14.77	;
1	2	25-38	1.86	12.26	2.86	19.79	2.14	11.63	;
1	1	25-39	2	10.15	1.5	11.36	1.38	7.63	;
1	2	25-39	1.86	13.17	2.14	15.21	1.86	10.46	;
1	1	26-22	2.17	14.55	2.5	19.18	1.67	11	;
1	2	26-22	3	17	3	19.35	2.75	14.85	;
1	1	26	1.63	9.88	1.75	16.28	1.88	12.06	;
1	2	26	1.5	10.37	1.5	13.77	1.33	7.6	;
1	1	26-27	3.43	25.49	3.29	17.13	1.86	11.51	;
1	2	26-27	2.4	19.54	2.6	16.44	2.2	11.82	;
1	1	26-38	2.13	10.9	2.13	12.98	2.25	10.58	;
1	2	26-38	1.5	.	2	11.68	2	6.15	;
1	1	27-1	3.33	18.83	.	24.03	2.33	8.23	;
1	2	27-1	2.33	17.13	2.33	20.4	2	11.13	;
1	1	27	2.5	21.68	2	13.01	1.5	11.9	;
1	2	27	1.71	9.77	1.71	9.66	1.71	11.14	;
1	1	28	2.57	22.57	2.29	22.07	1.43	7.41	;
1	2	28	3.67	29.38	3.33	27.15	2.5	13.3	;
1	1	28-38	3.13	31.9	2.75	29.81	2.13	17.85	;
1	2	28-38	3	32.03	2.29	24.21	1.71	14.8	;
1	1	29	2.13	16.98	1.88	13.33	1.25	.	;
1	2	29	1.67	11.9	1.5	9.35	1	3.9	;
1	1	29-37	3.5	24.65	2.5	17.3	.	13.95	;
1	2	29-37	2	.	2	15.2	2	10.7	;
1	1	29-38	1.43	9.23	2.14	13.37	1.57	7.24	;
1	2	29-38	1.6	8.2	3.6	13.84	1.6	9.22	;
1	1	30-27	2	28.48	1.75	24.24	2.38	.	;
1	2	30-27	3	37.58	.	30.1	.	21.9	;
1	3	30-27	3.57	34.1	2.14	25.13	2	20.84	;
1	1	30	2.75	23.41	2.5	26.63	1.63	14.03	;
1	2	30	3	27.87	1.83	18.85	1.17	9.08	;
1	1	30-31	3.17	28.4	3.17	32.55	.	21.48	;
1	2	30-31	.	.	.	.	.	.	;
1	1	31	3.14	25.07	2.71	31.14	2.43	18.74	;
1	2	31	2.29	22.96	2.29	24.19	2	21.16	;
1	3	31	2.3	11.1	1.7	.	1.6	8.75	;
1	1	32	1.5	13.03	1.88	12.38	1.63	6.96	;
1	2	32	1.71	7.16	1.86	9.71	1.86	7.67	;
1	3	32	1.8	9.89	2	11.91	1.9	9.6	;
1	1	33	1.88	14.54	1.63	8.84	1.63	5.49	;
1	2	33	2.14	20.54	2.14	18.17	1.43	7.66	;
1	3	33	1.9	8.68	1.7	.	1.7	6.56	;
1	1	34	2.38	22.53	2.63	26.59	1.75	14.09	;
1	2	34	2.43	22.27	2.43	.	1.86	15.87	;
1	3	34	1.6	12.4	2	13.96	1.4	9.01	;
1	1	35	1.57	3.13	1.86	3.34	1.14	2.19	;
1	2	35	1.43	2.63	1.86	5.41	1.71	3.9	;
1	3	35	1.3	2.08	2.1	3.61	1.1	1.51	;
1	1	36	1.57	8.21	2.14	11.97	1.86	6.46	;
1	2	36	1.43	7.31	2.14	12.69	1.86	5.9	;
1	3	36	2.2	8.59	2.4	9.51	1.6	5	;
1	1	37	2.38	24.15	2.25	22.03	1.57	12.91	;
1	2	37	1.71	13.86	1.71	11.77	1.86	13.37	;
1	1	38	1.88	12.83	1.63	10.44	1.63	6.48	;
1	2	38	1.57	8.61	2.14	10.84	1.57	9.09	;
2	1	1	2.7	23.96	2.3	25.24	2.1	15.99	;
2	1	2	2.2	15.5	1.9	16.88	1.6	13.83	;
2	2	2	.	25.69	2.2	22.95	2	17.39	;
2	1	2-18	2.7	19.09	1.9	18.01	1.4	15.98	;
2	2	2-18	2.1	15.29	1.8	18.87	1.6	18.59	;
2	1	2-19	1.8	13.91	2.1	14.95	2	16.18	;
2	2	2-19	1.8	11.36	1.8	15.8	1.5	12.15	;
2	1	3	2.09	12.95	1.93	18.25	1.75	16.5	;
2	1	3-21	1.9	13.68	2.3	24.24	2.2	24.02	;
2	1	3-38	2.1	12.63	1.9	21.78	1.9	17.35	;
2	2	3-38	2.5	14.35	1.7	18.54	1.7	19.77	;
2	1	3-39	1.4	10.47	1.8	18.29	1.3	13.61	;
2	2	3-39	1.7	9.9	2	22.35	1.9	11	;
2	1	17-2	1.8	10.31	2	18.93	1.9	16.06	;
2	2	17-2	1.8	12.41	1.9	18.57	1.5	13.17	;
2	1	17	2.3	11.31	1.9	17	1.4	13.87	;
2	2	17	2.3	12.43	1.9	15.92	1.8	18.4	;
2	1	17-19	2.2	12.01	1.7	17.41	1.4	15.14	;
2	2	17-19	2.2	13.04	1.7	14.38	1.6	12.41	;
2	1	17-20	2.6	22.9	2	22.22	1.5	17.05	;
2	2	17-20	1.5	10.28	1.8	20.45	1.2	11.33	;
2	1	17-37	2.5	14.31	2.2	23.15	1.6	9.82	;
2	2	17-37	2.1	11.49	1.9	21.25	1.7	13.53	;
2	1	18	1.9	12.55	1.9	18.72	1.6	14.92	;
2	1	18-19	2.2	11.75	1.7	16.27	1.5	15.77	;
2	2	18-19	2.4	14.05	1.8	16.15	1.8	16.7	;
2	1	18-31	1.8	11.64	2	15.73	1.6	14.22	;
2	2	18-31	2.3	16.22	2.2	21.1	2	21.49	;
2	1	18-37	2.3	16.58	2.1	19.3	1.9	13.7	;
2	2	18-37	1.7	9.35	1.8	17.5	1.9	21.65	;
2	1	19-3	2.3	23.72	1.8	20.75	1.8	23.32	;
2	2	19-3	3	22.76	1.9	20.25	2.1	20.99	;
2	1	19	2.3	12.21	2	17.21	1.5	14.47	;
2	2	19	1.8	8.29	2	16.31	1.6	13.43	;
2	1	20-19	2.3	14.74	1.8	18.19	1.6	16.47	;
2	2	20-19	1.8	10.56	1.6	15.68	1.5	15.33	;
2	1	20	1.8	12.63	1.7	15.85	1.6	17.9	;
2	1	20-27	1.6	11.9	2	21.4	1.9	20.23	;
2	1	20-33	2.6	20.31	2.5	25.64	1.7	19.64	;
2	2	20-33	1.6	7.71	1.9	15.83	2.3	20.58	;
2	1	21-3	2.6	21.16	1.9	22.23	1.5	18.65	;
2	2	21-3	1.3	10.17	1.6	17.75	1.4	12.08	;
2	1	21	2.1	14.75	1.8	17.14	1.5	10.74	;
2	2	21	2.3	16.87	2.3	20.48	1.9	18.48	;
2	1	21-28	2.7	22.79	1.9	23.23	1.4	16.49	;
2	2	21-28	1.6	12.14	2	23.88	1.7	13.84	;
2	1	22-19	1.4	12.08	2	19.29	1.5	15.74	;
2	2	22-19	2.3	12.78	1.7	17.15	1.6	18.4	;
2	1	22	1.9	12.1	1.7	13.19	1.2	11.21	;
2	2	22	2.3	21.32	1.9	19.14	1.4	15.46	;
2	1	23-2	2.6	22.38	2.5	24.73	2.1	14.37	;
2	2	23-2	1.4	7.12	1.3	12.1	1.3	9.25	;
2	1	23	1.3	9.33	1.9	19.82	1.8	17.18	;
2	1	24	2.5	16.17	1.8	19.24	1.5	16.03	;
2	1	24-27	1.9	14.31	1.8	20.86	1.4	18.74	;
2	2	24-27	2.7	16.65	2	18.85	1.9	16.85	;
2	1	25-22	2.2	14.2	1.5	15.93	1.1	14.65	;
2	2	25-22	2.5	17.02	1.6	17.59	1.4	18.02	;
2	1	25	1.5	12.02	1.7	18.26	1.7	12.16	;
2	1	27	1.5	7.95	1.8	16.95	1.3	14.93	;
2	2	27	1.6	11.52	1.7	18.8	1.3	17.55	;
2	1	29	1.6	9.46	1.8	16.48	1.5	15.77	;
2	1	31	1.9	11.93	2	19.5	1.8	16.99	;
2	1	33	1.6	8.96	2	15.48	1.9	13.64	;
2	2	33	3	21.17	3	20.91	2.8	17	;
2	1	37	2.5	22.06	1.9	21.66	1.2	17.15	;
2	2	37	2	13.24	1.9	24.28	1.4	15.73	;
2	1	38	1.3	9.74	1.7	18.91	1.5	19.08	;
2	2	38	1.9	14.99	1.9	21.18	1.3	14.64	;
2	1	39	1.6	10.65	1.4	16.88	1.6	17.85	;
2	2	39	2	11.47	1.9	17.89	1.5	20.79	;
3	1	1	2.83	13.83	4.17	25.25	4.83	20.95	;
3	2	1	.	8.67	3.67	19	4.5	20.75	;
3	1	1-34	3.5	.	5	30.75	4.67	.	;
3	2	1-34	3	18.17	5	39.5	5.83	40.42	;
3	1	2-1	.	11.42	4.17	26.75	5.67	36.08	;
3	2	2-1	3.5	20.42	4.17	30.17	5.67	36.5	;
3	1	2	3.33	17.87	5.17	31.08	5.5	33.75	;
3	2	2	2.67	15.28	4.5	24.33	5.33	.	;
3	1	2-32	3.83	25	4.33	23.58	5.33	34.17	;
3	2	2-32	3.67	25.42	4.83	32.67	6.2	43.8	;
3	1	2-34	3	21	4.17	31.33	5.33	30.42	;
3	2	2-34	3.5	25.67	4.5	32.33	4.83	30.92	;
3	1	3	3.67	19.75	5	30.5	4.67	35.25	;
3	2	3	2.33	10.08	.	25.17	.	32.17	;
3	1	3-32	2.67	15.83	4.17	29.67	4.33	32.5	;
3	2	3-32	2.83	18.42	4	29.17	4.5	34.92	;
3	1	3-34	4	27.5	5.5	39.5	.	.	;
3	2	3-34	4	16.58	5.67	34	.	.	;
3	1	4	3.33	14.88	5.67	26.75	7	25.92	;
3	2	4	4.17	17.58	5.33	25.17	.	31	;
3	1	4-32	2.67	15.08	3.67	24	5.17	26.25	;
3	2	4-32	3.17	18.33	5.17	26.58	5.5	33.75	;
3	1	4-34	3.67	16.83	5.83	30	5.67	28.67	;
3	2	4-34	.	5.63	3.83	19.92	5.5	.	;
3	1	4-35	2.5	11.53	4.67	25.95	6.33	30.18	;
3	2	4-35	2.33	8.95	5	20.33	5.5	23.83	;
3	1	4-36	2.83	12.67	4.5	23.5	5.33	31.67	;
3	2	4-36	2	8.58	5	34.7	6.2	22.8	;
3	1	5	3	18.45	4	32.25	4.67	38.42	;
3	2	5	2.33	13.8	4.67	34.17	6.17	44.75	;
3	1	5-32	2.67	16	3.83	23.25	.	.	;
3	2	5-32	3	17.42	5.33	32.92	5.67	36.5	;
3	1	5-35	2.67	17.58	4.83	26.33	6.33	34.92	;
3	2	5-35	3	14.5	4.67	26.08	5.67	29.25	;
3	1	5-36	4.17	18.33	5.33	23.75	5.33	.	;
3	2	5-36	2.5	11.08	4.17	25.33	5	31	;
3	1	6-5	3.83	22	5.5	40.75	.	52.5	;
3	1	6-5	3.17	16.03	5.17	32.3	6.17	45.35	;
3	1	6	3.83	28.08	5.67	.	6.5	.	;
3	2	6	3.33	22.33	5.33	41	6.5	47.33	;
3	1	6-32	3.33	30.83	4.83	34.08	4.5	.	;
3	2	6-32	3.33	25.67	4	38	4.5	.	;
3	1	6-34	4.17	33.33	4.67	41.58	5.33	38	;
3	2	6-34	3.67	23.42	5.33	47.33	5.67	46.83	;
3	1	6-35	3.5	23.58	4.5	33.75	4.67	30.17	;
3	2	6-35	3.5	23.17	5.33	38	5.5	41.33	;
3	1	6-36	2.83	14.67	4.33	24.33	5.33	.	;
3	2	6-36	3.5	15.83	4.83	29	5	28.08	;
3	1	7	3.83	22.75	.	38.5	5.83	34.25	;
3	2	7	.	35.6	.	37.5	.	.	;
3	1	7-31	4	32.25	4.5	36.92	.	30.25	;
3	2	7-31	3	19.3	4.83	33.25	.	45.92	;
3	1	7-33	3	25.08	4.67	39.33	5.67	41.33	;
3	2	7-33	3	18.67	4.5	30.83	5.17	33.83	;
3	1	7-34	4.5	.	3.67	36.67	5.33	43.17	;
3	2	7-34	.	36.33	.	.	7	.	;
3	1	31	3.33	20.7	5.33	36	.	.	;
3	2	31	2.83	15.62	5	33.92	6.17	40	;
3	1	31-34	3.67	30.67	4.67	37.83	.	.	;
3	2	31-34	4.17	26.42	5.5	38	.	.	;
3	1	32	.	30.33	5.5	37.25	6.83	46	;
3	2	32	4.67	18	.	37.03	6.5	44	;
3	1	33	4.5	26.25	5.33	31.58	5.83	37.42	;
3	2	33	3.5	13.75	4.17	27.17	5.67	35.67	;
3	1	34	5	28.63	.	46.63	7	.	;
3	2	34	.	.	.	.	.	.	;
3	1	35	2.17	11.17	5.17	22.67	6.33	20.5	;
3	2	35	1.83	7.28	4.17	19.25	5.33	22.25	;
3	1	36	3.5	14.17	4.67	24.17	5.67	24.17	;
3	2	36	.	6.83	3.83	17.67	6	24.08	;
*TraitEnd*															
